# Supplementary material for: Improved Statistical Analysis of Low Abundance Phenomena in Bimodal Bacterial Populations
Source: PLoS One. 2013 Oct 30;8(10):e78288. doi: 10.1371/journal.pone.0078288 (PMC3813492; doi:10.1371/journal.pone.0078288)
Supplement: Protocol S2 — Scripts and functions for quantification of low abundance phenomena in bimodal populations. This file contains the proposed R scripts and functions for quantifying low abundance phenomena in bimodal populations. Comments within scripts and the README file serve as step-by-step guidance for the implementation of the relevant functions in R. An example data set is included, allowing for a demonstration of the relevant functions while following the step-by-step procedure. (ZIP) [file pone.0078288.s014.zip]

Archive with 7 entries (7 files):
- FINDSUB/example.data.txt
- FINDSUB/FINDSUB_code.R
- FINDSUB/FINDSUB_workspace
- FINDSUB/my.data.txt
- FINDSUB/README.txt
- FINDSUB/step.by.step.script1.R
- FINDSUB/step.by.step.script2.R
