# Supplementary material for: Improved Statistical Analysis of Low Abundance Phenomena in Bimodal Bacterial Populations
Source: PLoS One. 2013 Oct 30;8(10):e78288. doi: 10.1371/journal.pone.0078288 (PMC3813492; doi:10.1371/journal.pone.0078288)
Supplement: Protocol S2 — Scripts and functions for quantification of low abundance phenomena in bimodal populations. This file contains the proposed R scripts and functions for quantifying low abundance phenomena in bimodal populations. Comments within scripts and the README file serve as step-by-step guidance for the implementation of the relevant functions in R. An example data set is included, allowing for a demonstration of the relevant functions while following the step-by-step procedure. (ZIP) [file pone.0078288.s014.zip › FINDSUB/example.data.txt]

value	image	name
58.92179	1	stat.cba.c1
59.57738	1	stat.cba.c1
64.90225	1	stat.cba.c1
63.31613	1	stat.cba.c1
60.77778	1	stat.cba.c1
57.32632	1	stat.cba.c1
59.43835	1	stat.cba.c1
60.18667	1	stat.cba.c1
64.08108	1	stat.cba.c1
62.45454	1	stat.cba.c1
56.6		1	stat.cba.c1
58.36154	1	stat.cba.c1
63.47663	1	stat.cba.c1
60.75		1	stat.cba.c1
57.34848	1	stat.cba.c1
59.72297	1	stat.cba.c1
61.46323	1	stat.cba.c1
58.31356	1	stat.cba.c1
60.46535	1	stat.cba.c1
60.97727	1	stat.cba.c1
61.01626	1	stat.cba.c1
60.54128	1	stat.cba.c1
63.47895	1	stat.cba.c1
62.51562	1	stat.cba.c1
63.68		1	stat.cba.c1
58.15441	1	stat.cba.c1
62.35294	1	stat.cba.c1
63.31783	1	stat.cba.c1
62.1519		1	stat.cba.c1
63.52985	1	stat.cba.c1
62.59091	1	stat.cba.c1
61.07895	1	stat.cba.c1
65.94566	1	stat.cba.c1
61.6988		1	stat.cba.c1
63.90977	1	stat.cba.c1
62.68485	1	stat.cba.c1
57.84706	1	stat.cba.c1
64.32484	1	stat.cba.c1
64.59615	1	stat.cba.c1
77.38318	1	stat.cba.c1
62.08642	1	stat.cba.c1
62.69298	1	stat.cba.c1
64.32738	1	stat.cba.c1
63.62016	1	stat.cba.c1
59.42735	1	stat.cba.c1
58.07874	1	stat.cba.c1
64.53846	1	stat.cba.c1
174.16		1	stat.cba.c1
62.65649	1	stat.cba.c1
59.416		1	stat.cba.c1
59.07874	1	stat.cba.c1
65.30872	1	stat.cba.c1
61.93277	1	stat.cba.c1
63.30612	1	stat.cba.c1
65.36111	1	stat.cba.c1
58.1039		1	stat.cba.c1
58.69872	1	stat.cba.c1
64.07143	1	stat.cba.c1
58.92814	1	stat.cba.c1
65.01974	1	stat.cba.c1
63.32203	1	stat.cba.c1
62.5969		1	stat.cba.c1
60.38596	1	stat.cba.c1
60.60714	1	stat.cba.c1
64.46392	1	stat.cba.c1
64.97516	1	stat.cba.c1
64.53608	1	stat.cba.c1
60.82114	1	stat.cba.c1
62.96899	1	stat.cba.c1
61.86432	1	stat.cba.c1
57.60163	1	stat.cba.c1
60.45625	1	stat.cba.c1
60.35057	1	stat.cba.c1
63.1938		1	stat.cba.c1
57.74286	1	stat.cba.c1
63.37975	1	stat.cba.c1
61.53435	1	stat.cba.c1
65.1871		1	stat.cba.c1
59.1413		1	stat.cba.c1
56.53608	1	stat.cba.c1
64.97692	1	stat.cba.c1
64.22581	1	stat.cba.c1
59.20395	1	stat.cba.c1
64.89909	1	stat.cba.c1
64.79208	1	stat.cba.c1
62.09649	1	stat.cba.c1
64.15534	1	stat.cba.c1
58.33028	1	stat.cba.c1
63.77778	1	stat.cba.c1
58.21918	1	stat.cba.c1
205.34351	1	stat.cba.c1
64.18301	1	stat.cba.c1
61.15702	1	stat.cba.c1
60.94118	1	stat.cba.c1
64.33018	1	stat.cba.c1
66.01923	1	stat.cba.c1
61.91429	1	stat.cba.c1
61.88514	1	stat.cba.c1
62.13979	1	stat.cba.c1
59.45509	1	stat.cba.c1
60.79167	1	stat.cba.c1
65.68104	1	stat.cba.c1
64.54777	1	stat.cba.c1
65.35976	1	stat.cba.c1
62.08209	1	stat.cba.c1
61.92308	1	stat.cba.c1
61.28902	1	stat.cba.c1
58.49265	1	stat.cba.c1
65.71875	1	stat.cba.c1
65.1496		1	stat.cba.c1
58.50388	1	stat.cba.c1
58.44048	1	stat.cba.c1
65.61539	1	stat.cba.c1
63.96183	1	stat.cba.c1
60.59477	1	stat.cba.c1
61.5619		1	stat.cba.c1
63.92381	1	stat.cba.c1
60.20144	1	stat.cba.c1
60.55963	1	stat.cba.c1
64.78889	1	stat.cba.c1
61.16667	1	stat.cba.c1
57.8843		1	stat.cba.c1
59.76106	1	stat.cba.c1
56.92485	1	stat.cba.c1
64.85714	1	stat.cba.c1
58.32558	1	stat.cba.c1
61.04827	1	stat.cba.c1
62.22222	1	stat.cba.c1
64.3587		1	stat.cba.c1
63.64198	1	stat.cba.c1
61.19355	1	stat.cba.c1
59.06358	1	stat.cba.c1
63.55056	1	stat.cba.c1
59.59633	1	stat.cba.c1
65.45912	1	stat.cba.c1
60.28448	1	stat.cba.c1
57.9375		1	stat.cba.c1
65.07758	1	stat.cba.c1
61.04412	1	stat.cba.c1
64.69444	1	stat.cba.c1
64.56989	1	stat.cba.c1
61.2437		1	stat.cba.c1
64.94		1	stat.cba.c1
64.20301	1	stat.cba.c1
65.09402	1	stat.cba.c1
59.00592	1	stat.cba.c1
59		1	stat.cba.c1
64.69375	1	stat.cba.c1
63.70435	1	stat.cba.c1
64.27895	1	stat.cba.c1
62.38		1	stat.cba.c1
66.58572	1	stat.cba.c1
63.12766	1	stat.cba.c1
65.22523	1	stat.cba.c1
64.89474	1	stat.cba.c1
59.72192	1	stat.cba.c1
59.52941	1	stat.cba.c1
58.24445	1	stat.cba.c1
64.5		1	stat.cba.c1
62.36095	1	stat.cba.c1
63.91925	1	stat.cba.c1
61.65517	1	stat.cba.c1
64.97619	1	stat.cba.c1
65.60249	1	stat.cba.c1
65.20805	1	stat.cba.c1
65.17341	1	stat.cba.c1
59.83594	1	stat.cba.c1
65.51923	1	stat.cba.c1
60.62637	1	stat.cba.c1
61.78571	1	stat.cba.c1
65.48148	1	stat.cba.c1
60.40351	1	stat.cba.c1
61.13636	1	stat.cba.c1
60.65823	1	stat.cba.c1
66.93414	1	stat.cba.c1
66.20618	1	stat.cba.c1
64.95868	1	stat.cba.c1
65.51748	1	stat.cba.c1
64.11111	1	stat.cba.c1
63.63504	1	stat.cba.c1
66.8849		1	stat.cba.c1
64.4138		1	stat.cba.c1
64.84444	1	stat.cba.c1
57.50532	1	stat.cba.c1
62.57433	1	stat.cba.c1
64.20106	1	stat.cba.c1
64.05334	1	stat.cba.c1
65.6371		1	stat.cba.c1
63.47059	1	stat.cba.c1
64.11111	1	stat.cba.c1
70.38037	1	stat.cba.c1
63.9396		1	stat.cba.c1
62		1	stat.cba.c1
65.15517	1	stat.cba.c1
64.13376	1	stat.cba.c1
59.26451	1	stat.cba.c1
66.31123	1	stat.cba.c1
61.15429	1	stat.cba.c1
65.92903	1	stat.cba.c1
65.85714	1	stat.cba.c1
64.82667	1	stat.cba.c1
65.62608	1	stat.cba.c1
64.11399	1	stat.cba.c1
63.79775	1	stat.cba.c1
66.21819	1	stat.cba.c1
57.74522	1	stat.cba.c1
64.95403	1	stat.cba.c1
58.11465	1	stat.cba.c1
65.125		1	stat.cba.c1
65.57832	1	stat.cba.c1
65.86179	1	stat.cba.c1
60.67081	1	stat.cba.c1
64.90845	1	stat.cba.c1
65.6087		1	stat.cba.c1
66.42609	1	stat.cba.c1
65.50467	1	stat.cba.c1
64.58096	1	stat.cba.c1
64.59055	1	stat.cba.c1
63.50926	1	stat.cba.c1
60.46535	1	stat.cba.c1
67.39815	1	stat.cba.c1
65.5034		1	stat.cba.c1
63.97675	1	stat.cba.c1
59.86466	1	stat.cba.c1
65.31818	1	stat.cba.c1
62.55906	1	stat.cba.c1
62.77333	1	stat.cba.c1
65.66467	1	stat.cba.c1
62.40741	1	stat.cba.c1
65.35032	1	stat.cba.c1
65.42975	1	stat.cba.c1
64.91509	1	stat.cba.c1
60.68518	1	stat.cba.c1
61.80588	1	stat.cba.c1
62.57258	1	stat.cba.c1
64.81765	1	stat.cba.c1
66.00917	1	stat.cba.c1
62.06857	1	stat.cba.c1
66.4026		1	stat.cba.c1
64.03497	1	stat.cba.c1
64.41579	1	stat.cba.c1
59.84762	1	stat.cba.c1
65.86325	1	stat.cba.c1
68.31624	1	stat.cba.c1
66.92567	1	stat.cba.c1
65.23913	1	stat.cba.c1
63.55357	1	stat.cba.c1
67.06081	1	stat.cba.c1
67.72043	1	stat.cba.c1
67.22727	1	stat.cba.c1
58.32		1	stat.cba.c1
61.5298		1	stat.cba.c1
64.46154	1	stat.cba.c1
58.11165	1	stat.cba.c1
64.77519	1	stat.cba.c1
67.63793	1	stat.cba.c1
60.38506	1	stat.cba.c1
64.68323	1	stat.cba.c1
66.04166	1	stat.cba.c1
61.74775	1	stat.cba.c1
160.47368	1	stat.cba.c1
65.04118	1	stat.cba.c1
66.82184	1	stat.cba.c1
65.27841	1	stat.cba.c1
60.06081	1	stat.cba.c1
58.13636	1	stat.cba.c1
65.47244	1	stat.cba.c1
67.87051	1	stat.cba.c1
60.66187	1	stat.cba.c1
61.14659	1	stat.cba.c1
64.425		1	stat.cba.c1
63.71622	1	stat.cba.c1
63.48387	1	stat.cba.c1
65.70588	1	stat.cba.c1
66.26316	1	stat.cba.c1
61.50794	1	stat.cba.c1
65.98529	1	stat.cba.c1
62.7069		1	stat.cba.c1
66.78846	1	stat.cba.c1
63.56129	1	stat.cba.c1
65.66854	1	stat.cba.c1
62.91753	1	stat.cba.c1
67.16759	1	stat.cba.c1
63.5137		1	stat.cba.c1
59.10833	1	stat.cba.c1
62.47682	1	stat.cba.c1
65.67213	1	stat.cba.c1
62.11864	1	stat.cba.c1
66.79394	1	stat.cba.c1
62.64602	1	stat.cba.c1
59.35714	1	stat.cba.c1
68.20349	1	stat.cba.c1
59.22876	1	stat.cba.c1
62.65079	1	stat.cba.c1
64.82927	1	stat.cba.c1
63.55844	1	stat.cba.c1
66.43949	1	stat.cba.c1
60.9086		1	stat.cba.c1
58.84971	1	stat.cba.c1
63.19745	1	stat.cba.c1
66.02608	1	stat.cba.c1
67.0637		1	stat.cba.c1
60.83648	1	stat.cba.c1
66.68702	1	stat.cba.c1
57.76033	1	stat.cba.c1
63.94643	1	stat.cba.c1
66.55118	1	stat.cba.c1
64.27049	1	stat.cba.c1
65.85185	1	stat.cba.c1
66.63313	1	stat.cba.c1
65.47849	1	stat.cba.c1
67.27528	1	stat.cba.c1
65.0073		1	stat.cba.c1
66.36095	1	stat.cba.c1
85.17123	1	stat.cba.c1
57.32031	1	stat.cba.c1
63.94118	1	stat.cba.c1
65.59731	1	stat.cba.c1
67.86364	1	stat.cba.c1
60.7835		1	stat.cba.c1
63.02062	1	stat.cba.c1
61.62626	1	stat.cba.c1
67		1	stat.cba.c1
65.67911	1	stat.cba.c1
74.18935	1	stat.cba.c1
60.87387	1	stat.cba.c1
59.70918	1	stat.cba.c1
278.86047	1	stat.cba.c1
62.59375	1	stat.cba.c1
62.84246	1	stat.cba.c1
64.08823	1	stat.cba.c1
59.93919	1	stat.cba.c1
66.79452	1	stat.cba.c1
65.16279	1	stat.cba.c1
138.78218	1	stat.cba.c1
57.97423	1	stat.cba.c1
60.48305	1	stat.cba.c1
75.76596	1	stat.cba.c1
66.075		1	stat.cba.c1
60.69182	1	stat.cba.c1
65.03333	1	stat.cba.c1
58.27857	1	stat.cba.c1
62.67647	1	stat.cba.c1
67.47482	1	stat.cba.c1
66.21622	1	stat.cba.c1
67.38194	1	stat.cba.c1
62.6129		1	stat.cba.c1
59.65734	1	stat.cba.c1
62.69118	1	stat.cba.c1
59.89844	1	stat.cba.c1
66.61947	1	stat.cba.c1
65.47369	1	stat.cba.c1
66.07633	1	stat.cba.c1
65.44927	1	stat.cba.c1
58.80189	1	stat.cba.c1
64.7193		1	stat.cba.c1
65.33577	1	stat.cba.c1
61.19022	1	stat.cba.c1
64.25874	1	stat.cba.c1
65.86029	1	stat.cba.c1
64.71951	1	stat.cba.c1
65.86069	1	stat.cba.c1
64.08029	1	stat.cba.c1
59.46111	1	stat.cba.c1
65.71584	1	stat.cba.c1
64.4359		1	stat.cba.c1
58.80952	1	stat.cba.c1
58.31783	1	stat.cba.c1
64.66257	1	stat.cba.c1
61.06358	1	stat.cba.c1
65.68807	1	stat.cba.c1
66.19334	1	stat.cba.c1
67.44706	1	stat.cba.c1
64.26974	1	stat.cba.c1
65.92647	1	stat.cba.c1
65.38525	1	stat.cba.c1
65.75301	1	stat.cba.c1
61.73787	1	stat.cba.c1
64.97714	1	stat.cba.c1
63.6213		1	stat.cba.c1
62.59064	1	stat.cba.c1
66.07746	1	stat.cba.c1
64.88696	1	stat.cba.c1
205.19231	1	stat.cba.c1
63.44961	1	stat.cba.c1
59.11111	1	stat.cba.c1
65.92308	1	stat.cba.c1
64.76974	1	stat.cba.c1
64.32624	1	stat.cba.c1
61.67598	1	stat.cba.c1
66.47015	1	stat.cba.c1
135.47826	1	stat.cba.c1
66.34409	1	stat.cba.c1
64.5		1	stat.cba.c1
65.50276	1	stat.cba.c1
62.5		1	stat.cba.c1
65.64767	1	stat.cba.c1
64.47272	1	stat.cba.c1
266.29999	1	stat.cba.c1
63.83193	1	stat.cba.c1
63.92398	1	stat.cba.c1
65.488		1	stat.cba.c1
60.06918	1	stat.cba.c1
66.13187	1	stat.cba.c1
66.35915	1	stat.cba.c1
65.65868	1	stat.cba.c1
63.74468	1	stat.cba.c1
64.23585	1	stat.cba.c1
61.20253	1	stat.cba.c1
64.08876	1	stat.cba.c1
64.04		1	stat.cba.c1
64.41143	1	stat.cba.c1
69.3937		1	stat.cba.c1
65.47872	1	stat.cba.c1
66.09677	1	stat.cba.c1
63.62238	1	stat.cba.c1
66.78947	1	stat.cba.c1
64.88721	1	stat.cba.c1
66.25		1	stat.cba.c1
66.07784	1	stat.cba.c1
63.80142	1	stat.cba.c1
63.32044	1	stat.cba.c1
62.15464	1	stat.cba.c1
66.88235	1	stat.cba.c1
62.94531	1	stat.cba.c1
64.05298	1	stat.cba.c1
65.10857	1	stat.cba.c1
58.55102	1	stat.cba.c1
59.5375		1	stat.cba.c1
67.89764	1	stat.cba.c1
64.85276	1	stat.cba.c1
66.18493	1	stat.cba.c1
61.81897	1	stat.cba.c1
65.27814	1	stat.cba.c1
65.39893	1	stat.cba.c1
65.56618	1	stat.cba.c1
63.71304	1	stat.cba.c1
66.61429	1	stat.cba.c1
62.83333	1	stat.cba.c1
58.51449	1	stat.cba.c1
65.35767	1	stat.cba.c1
62.70543	1	stat.cba.c1
63.91892	1	stat.cba.c1
64.5		1	stat.cba.c1
66		1	stat.cba.c1
66.20588	1	stat.cba.c1
63.27083	1	stat.cba.c1
64.20536	1	stat.cba.c1
58.87943	1	stat.cba.c1
56.73825	1	stat.cba.c1
66.66393	1	stat.cba.c1
67.68712	1	stat.cba.c1
65.79195	1	stat.cba.c1
59.82967	1	stat.cba.c1
57.55882	1	stat.cba.c1
179.13179	1	stat.cba.c1
60.88152	1	stat.cba.c1
62.09709	1	stat.cba.c1
63.41509	1	stat.cba.c1
72.51613	1	stat.cba.c1
65.03049	1	stat.cba.c1
66.1875		1	stat.cba.c1
66.47469	1	stat.cba.c1
58.60638	1	stat.cba.c1
63.48454	1	stat.cba.c1
67.37888	1	stat.cba.c1
67.53846	1	stat.cba.c1
62.87586	1	stat.cba.c1
62.9435		1	stat.cba.c1
58.89759	1	stat.cba.c1
66.50758	1	stat.cba.c1
58.7234		1	stat.cba.c1
66.48515	1	stat.cba.c1
59.01482	1	stat.cba.c1
65.97633	1	stat.cba.c1
65.87805	1	stat.cba.c1
64.76923	1	stat.cba.c1
65.70556	1	stat.cba.c1
64.64754	1	stat.cba.c1
59.00794	1	stat.cba.c1
63.98602	1	stat.cba.c1
64.78513	1	stat.cba.c1
64.99029	1	stat.cba.c1
61.62195	1	stat.cba.c1
66.11594	1	stat.cba.c1
63.27703	1	stat.cba.c1
62.30208	1	stat.cba.c1
63.47887	1	stat.cba.c1
67.26772	1	stat.cba.c1
63.87766	1	stat.cba.c1
58.89247	1	stat.cba.c1
101.90839	1	stat.cba.c1
63.31343	1	stat.cba.c1
60.05096	1	stat.cba.c1
64		1	stat.cba.c1
62.01087	1	stat.cba.c1
64.66666	1	stat.cba.c1
64.42277	1	stat.cba.c1
60.66471	1	stat.cba.c1
64.57236	1	stat.cba.c1
60.13636	1	stat.cba.c1
64.67227	1	stat.cba.c1
63.63393	1	stat.cba.c1
62.69792	1	stat.cba.c1
63.86428	1	stat.cba.c1
63.52		1	stat.cba.c1
59.42079	1	stat.cba.c1
64.4539		1	stat.cba.c1
64.03448	1	stat.cba.c1
63.37594	1	stat.cba.c1
63.84277	1	stat.cba.c1
58.51613	1	stat.cba.c1
61.88496	1	stat.cba.c1
63.17742	1	stat.cba.c1
65.95763	1	stat.cba.c1
64.72483	1	stat.cba.c1
64.98676	1	stat.cba.c1
56.83607	1	stat.cba.c1
64.70213	1	stat.cba.c1
63.12632	1	stat.cba.c1
61.81897	1	stat.cba.c1
64.59016	1	stat.cba.c1
61.76191	1	stat.cba.c1
59.95041	1	stat.cba.c1
60.40708	1	stat.cba.c1
61.5473		1	stat.cba.c1
62.14966	1	stat.cba.c1
57.76923	1	stat.cba.c1
60.32911	1	stat.cba.c1
65.18667	1	stat.cba.c1
63.96947	1	stat.cba.c1
65.14706	1	stat.cba.c1
67.075		1	stat.cba.c1
63		1	stat.cba.c1
63.90132	1	stat.cba.c1
61.71667	1	stat.cba.c1
66.1129		1	stat.cba.c1
141.8923	1	stat.cba.c1
65.17683	1	stat.cba.c1
57.76216	1	stat.cba.c1
61.08497	1	stat.cba.c1
57.59748	1	stat.cba.c1
62.16031	1	stat.cba.c1
64.32278	1	stat.cba.c1
62.25197	1	stat.cba.c1
60.71094	1	stat.cba.c1
66.10938	1	stat.cba.c1
67.56944	1	stat.cba.c1
64.70068	1	stat.cba.c1
65.17266	1	stat.cba.c1
63.8705		1	stat.cba.c1
59.82609	1	stat.cba.c1
58.90588	1	stat.cba.c1
62.73684	1	stat.cba.c1
62.8		1	stat.cba.c1
63.82456	1	stat.cba.c1
63.63235	1	stat.cba.c1
59.36601	1	stat.cba.c1
65.15528	1	stat.cba.c1
57.44651	1	stat.cba.c1
65.47973	1	stat.cba.c1
62.87037	1	stat.cba.c1
63.82836	1	stat.cba.c1
62.03306	1	stat.cba.c1
63.891		1	stat.cba.c1
60.33071	1	stat.cba.c1
60.57447	1	stat.cba.c1
62.75269	1	stat.cba.c1
62.46667	1	stat.cba.c1
63.59016	1	stat.cba.c1
63.56863	1	stat.cba.c1
58.18333	1	stat.cba.c1
64.60773	1	stat.cba.c1
58.75		1	stat.cba.c1
65.83077	1	stat.cba.c1
64.70322	1	stat.cba.c1
63.92969	1	stat.cba.c1
65.48598	1	stat.cba.c1
62.62759	1	stat.cba.c1
62.36458	1	stat.cba.c1
58.29134	1	stat.cba.c1
63.98913	1	stat.cba.c1
58.3871		1	stat.cba.c1
61.58823	1	stat.cba.c1
57.01143	1	stat.cba.c1
61.93496	1	stat.cba.c1
64.13861	1	stat.cba.c1
62.08427	1	stat.cba.c1
57.74453	1	stat.cba.c1
61.43363	1	stat.cba.c1
62.82576	1	stat.cba.c1
62.22641	1	stat.cba.c1
62.71765	1	stat.cba.c1
61.825		1	stat.cba.c1
64.49586	1	stat.cba.c1
60.32323	1	stat.cba.c1
64.61832	1	stat.cba.c1
62.43518	1	stat.cba.c1
60.9932		1	stat.cba.c1
62.82576	1	stat.cba.c1
63.752		1	stat.cba.c1
57.17262	1	stat.cba.c1
63.20207	1	stat.cba.c1
61.68939	1	stat.cba.c1
63.36364	1	stat.cba.c1
62.07634	1	stat.cba.c1
60.62632	1	stat.cba.c1
65.7479		1	stat.cba.c1
63.14365	1	stat.cba.c1
61.28		1	stat.cba.c1
58.53104	1	stat.cba.c1
61.23485	1	stat.cba.c1
62.45614	1	stat.cba.c1
61.75163	1	stat.cba.c1
63.168		1	stat.cba.c1
61.625		1	stat.cba.c1
62.27068	1	stat.cba.c1
58.49557	1	stat.cba.c1
57.40397	1	stat.cba.c1
60.88406	1	stat.cba.c1
61.77778	1	stat.cba.c1
60.52137	1	stat.cba.c1
63.27586	1	stat.cba.c1
59.74815	1	stat.cba.c1
58.80606	1	stat.cba.c1
57.37815	1	stat.cba.c1
59.59494	1	stat.cba.c1
59.11377	1	stat.cba.c1
60.57		1	stat.cba.c1
60.6039		1	stat.cba.c1
57.60563	1	stat.cba.c1
61.16477	1	stat.cba.c1
63.48485	1	stat.cba.c1
61.08929	1	stat.cba.c1
56.80769	1	stat.cba.c1
58.39264	1	stat.cba.c1
56.88044	1	stat.cba.c1
62.22963	1	stat.cba.c1
63.34746	1	stat.cba.c1
59.06779	1	stat.cba.c1
59.84091	1	stat.cba.c1
61.85484	1	stat.cba.c1
63.40278	1	stat.cba.c1
61.9096		1	stat.cba.c1
169.38281	1	stat.cba.c1
63.62353	1	stat.cba.c1
61.8718		1	stat.cba.c1
61.74016	1	stat.cba.c1
58.79793	1	stat.cba.c1
61.14535	1	stat.cba.c1
55.06977	1	stat.cba.c1
59.04386	1	stat.cba.c1
60.60151	1	stat.cba.c1
60.1405		1	stat.cba.c1
60.4127		1	stat.cba.c1
63.15569	1	stat.cba.c1
61.18705	1	stat.cba.c1
55.23585	1	stat.cba.c1
58.82963	1	stat.cba.c1
62.65137	1	stat.cba.c1
60.87603	1	stat.cba.c1
55.752		1	stat.cba.c1
59.22619	1	stat.cba.c1
58.58929	1	stat.cba.c1
61.61078	1	stat.cba.c1
63.304		1	stat.cba.c1
61.49606	1	stat.cba.c1
57.24832	1	stat.cba.c1
61.7972		1	stat.cba.c1
57.19889	1	stat.cba.c1
55.84211	1	stat.cba.c1
60.34646	1	stat.cba.c1
58.64667	1	stat.cba.c1
60.90833	1	stat.cba.c1
54.78808	1	stat.cba.c1
54.39855	1	stat.cba.c1
60.53906	1	stat.cba.c1
64.06429	1	stat.cba.c1
58.87288	1	stat.cba.c1
62.375		1	stat.cba.c1
63.46584	1	stat.cba.c1
59.44915	1	stat.cba.c1
62.29906	1	stat.cba.c1
62.54902	1	stat.cba.c1
61.07752	1	stat.cba.c1
60.16162	1	stat.cba.c1
61.33333	1	stat.cba.c1
58.67284	1	stat.cba.c1
57.24375	1	stat.cba.c1
60.74468	1	stat.cba.c1
54.40206	1	stat.cba.c1
187.97386	1	stat.cba.c1
62.19841	1	stat.cba.c1
57.4918		1	stat.cba.c1
59.25806	1	stat.cba.c1
60.82857	1	stat.cba.c1
60.62567	1	stat.cba.c1
61.80588	1	stat.cba.c1
60.87861	1	stat.cba.c1
60.83838	1	stat.cba.c1
62.13665	1	stat.cba.c1
53.30303	1	stat.cba.c1
52.30534	1	stat.cba.c1
60.01398	1	stat.cba.c1
60.27119	1	stat.cba.c1
62.08929	1	stat.cba.c1
59.42138	1	stat.cba.c1
59.41803	1	stat.cba.c1
53.66906	1	stat.cba.c1
53.40964	1	stat.cba.c1
61.01105	1	stat.cba.c1
59.72897	1	stat.cba.c1
61.44697	1	stat.cba.c1
61.15789	1	stat.cba.c1
60.36449	1	stat.cba.c1
61.49286	1	stat.cba.c1
53.61184	1	stat.cba.c1
54.35897	1	stat.cba.c1
60.06452	1	stat.cba.c1
59.02113	1	stat.cba.c1
58.9798		1	stat.cba.c1
53.51042	1	stat.cba.c1
52.59292	1	stat.cba.c1
60.25874	1	stat.cba.c1
59.13402	1	stat.cba.c1
58.14894	1	stat.cba.c1
58.99459	1	stat.cba.c1
58.78704	1	stat.cba.c1
60.41935	1	stat.cba.c1
60.392		1	stat.cba.c1
53.11428	1	stat.cba.c1
60.76316	1	stat.cba.c1
54.44286	1	stat.cba.c1
62.91333	1	stat.cba.c1
59.78814	1	stat.cba.c1
61.01176	1	stat.cba.c1
59.72549	1	stat.cba.c1
56.16406	1	stat.cba.c1
60.00625	1	stat.cba.c1
60.37097	1	stat.cba.c1
59.59406	1	stat.cba.c1
58.14935	1	stat.cba.c1
52.38384	1	stat.cba.c1
52.52817	1	stat.cba.c1
63.37391	1	stat.cba.c1
59.70714	1	stat.cba.c1
56.15929	1	stat.cba.c1
58.93182	1	stat.cba.c1
59.63077	1	stat.cba.c1
59.72		1	stat.cba.c1
60.84615	1	stat.cba.c1
58.04		1	stat.cba.c1
60.12778	1	stat.cba.c1
60.09402	1	stat.cba.c1
59.39394	1	stat.cba.c1
55.4375		1	stat.cba.c1
60.97316	1	stat.cba.c1
53.01695	1	stat.cba.c1
58.15569	2	stat.cba.c1
54.93853	2	stat.cba.c1
58.42105	2	stat.cba.c1
59.77169	2	stat.cba.c1
55.47514	2	stat.cba.c1
59.10796	2	stat.cba.c1
60.95745	2	stat.cba.c1
59.87603	2	stat.cba.c1
60.5		2	stat.cba.c1
56.27555	2	stat.cba.c1
59.36842	2	stat.cba.c1
58.29167	2	stat.cba.c1
53.99219	2	stat.cba.c1
57.4965		2	stat.cba.c1
55.65454	2	stat.cba.c1
56.74654	2	stat.cba.c1
55.25229	2	stat.cba.c1
57.66667	2	stat.cba.c1
57.53465	2	stat.cba.c1
59.58794	2	stat.cba.c1
59.70677	2	stat.cba.c1
56.04044	2	stat.cba.c1
56.64021	2	stat.cba.c1
55.39691	2	stat.cba.c1
58.40385	2	stat.cba.c1
60.61364	2	stat.cba.c1
60.48246	2	stat.cba.c1
56.99127	2	stat.cba.c1
58.02966	2	stat.cba.c1
60.15741	2	stat.cba.c1
55.66887	2	stat.cba.c1
57.48276	2	stat.cba.c1
60.36871	2	stat.cba.c1
62.11173	2	stat.cba.c1
55.82243	2	stat.cba.c1
56.9959		2	stat.cba.c1
62.1073		2	stat.cba.c1
55.5875		2	stat.cba.c1
60.98713	2	stat.cba.c1
57		2	stat.cba.c1
56.2827		2	stat.cba.c1
62.17919	2	stat.cba.c1
56.32044	2	stat.cba.c1
64.01887	2	stat.cba.c1
62.12335	2	stat.cba.c1
56.77215	2	stat.cba.c1
57.76237	2	stat.cba.c1
56.19512	2	stat.cba.c1
61.80214	2	stat.cba.c1
58.15758	2	stat.cba.c1
56.67391	2	stat.cba.c1
63.575		2	stat.cba.c1
57.875		2	stat.cba.c1
62.37572	2	stat.cba.c1
54.19761	2	stat.cba.c1
60.80093	2	stat.cba.c1
57.87681	2	stat.cba.c1
58.9353		2	stat.cba.c1
58.26897	2	stat.cba.c1
61.29268	2	stat.cba.c1
55.41317	2	stat.cba.c1
58.78261	2	stat.cba.c1
55.91667	2	stat.cba.c1
57.13408	2	stat.cba.c1
56.51075	2	stat.cba.c1
56.31604	2	stat.cba.c1
61.9774		2	stat.cba.c1
62.06844	2	stat.cba.c1
61.47552	2	stat.cba.c1
62.2328		2	stat.cba.c1
57.24339	2	stat.cba.c1
63.65101	2	stat.cba.c1
61.58091	2	stat.cba.c1
62.68571	2	stat.cba.c1
62.8984		2	stat.cba.c1
61.84685	2	stat.cba.c1
62.44068	2	stat.cba.c1
58.77404	2	stat.cba.c1
59.83539	2	stat.cba.c1
64.03165	2	stat.cba.c1
58.6028		2	stat.cba.c1
64.97675	2	stat.cba.c1
55.4		2	stat.cba.c1
58.44444	2	stat.cba.c1
61.91398	2	stat.cba.c1
62.85616	2	stat.cba.c1
61.77301	2	stat.cba.c1
56.44134	2	stat.cba.c1
55.53879	2	stat.cba.c1
59.18634	2	stat.cba.c1
62.74009	2	stat.cba.c1
63.42759	2	stat.cba.c1
62.23809	2	stat.cba.c1
56.59864	2	stat.cba.c1
55.66837	2	stat.cba.c1
57.66443	2	stat.cba.c1
62.63		2	stat.cba.c1
56.77245	2	stat.cba.c1
56.12981	2	stat.cba.c1
62.70984	2	stat.cba.c1
63.27273	2	stat.cba.c1
59.42268	2	stat.cba.c1
61.02372	2	stat.cba.c1
57.73358	2	stat.cba.c1
60.24352	2	stat.cba.c1
57.27273	2	stat.cba.c1
64.56493	2	stat.cba.c1
63.41558	2	stat.cba.c1
62.8341		2	stat.cba.c1
63.16667	2	stat.cba.c1
62.32609	2	stat.cba.c1
62.66851	2	stat.cba.c1
61.92941	2	stat.cba.c1
63.65761	2	stat.cba.c1
55.77959	2	stat.cba.c1
57.56886	2	stat.cba.c1
63.23834	2	stat.cba.c1
63.58294	2	stat.cba.c1
62.97059	2	stat.cba.c1
63.59804	2	stat.cba.c1
61.91324	2	stat.cba.c1
58.53247	2	stat.cba.c1
62.54891	2	stat.cba.c1
61.90909	2	stat.cba.c1
62.64249	2	stat.cba.c1
58.97468	2	stat.cba.c1
58.08878	2	stat.cba.c1
57.46561	2	stat.cba.c1
62.344		2	stat.cba.c1
56.30864	2	stat.cba.c1
61.65285	2	stat.cba.c1
61.05833	2	stat.cba.c1
57.6682		2	stat.cba.c1
56.04321	2	stat.cba.c1
61.67317	2	stat.cba.c1
61.49774	2	stat.cba.c1
55.6		2	stat.cba.c1
61.26923	2	stat.cba.c1
56.42222	2	stat.cba.c1
63.40164	2	stat.cba.c1
63.54237	2	stat.cba.c1
61.14865	2	stat.cba.c1
60.90517	2	stat.cba.c1
60.86364	2	stat.cba.c1
57.22798	2	stat.cba.c1
62.01818	2	stat.cba.c1
62.64754	2	stat.cba.c1
56.69192	2	stat.cba.c1
62.64557	2	stat.cba.c1
55.36771	2	stat.cba.c1
54.92046	2	stat.cba.c1
61.5414		2	stat.cba.c1
60.80952	2	stat.cba.c1
61.69953	2	stat.cba.c1
59.37888	2	stat.cba.c1
62.20139	2	stat.cba.c1
60.9625		2	stat.cba.c1
56.10494	2	stat.cba.c1
58.444		2	stat.cba.c1
59.25714	2	stat.cba.c1
61.66667	2	stat.cba.c1
61.92558	2	stat.cba.c1
61.47727	2	stat.cba.c1
65.12727	2	stat.cba.c1
58.65563	2	stat.cba.c1
61.99286	2	stat.cba.c1
63.44041	2	stat.cba.c1
59.56039	2	stat.cba.c1
60.59111	2	stat.cba.c1
62.51596	2	stat.cba.c1
60.36364	2	stat.cba.c1
62.49327	2	stat.cba.c1
63.47938	2	stat.cba.c1
65.6474		2	stat.cba.c1
56.81545	2	stat.cba.c1
62.28477	2	stat.cba.c1
62.75714	2	stat.cba.c1
63.675		2	stat.cba.c1
61.63158	2	stat.cba.c1
58.31225	2	stat.cba.c1
59.22124	2	stat.cba.c1
61.77778	2	stat.cba.c1
57.31667	2	stat.cba.c1
62.03968	2	stat.cba.c1
55.7347		2	stat.cba.c1
108.37056	2	stat.cba.c1
59.26587	2	stat.cba.c1
63.40437	2	stat.cba.c1
64.14111	2	stat.cba.c1
63.16098	2	stat.cba.c1
61.88489	2	stat.cba.c1
60.41071	2	stat.cba.c1
64.22891	2	stat.cba.c1
57.34884	2	stat.cba.c1
62.94258	2	stat.cba.c1
62.14371	2	stat.cba.c1
55.71144	2	stat.cba.c1
62.69597	2	stat.cba.c1
63.29131	2	stat.cba.c1
62.54348	2	stat.cba.c1
63.57265	2	stat.cba.c1
62.41259	2	stat.cba.c1
63.22581	2	stat.cba.c1
62.89119	2	stat.cba.c1
62.76087	2	stat.cba.c1
60.54148	2	stat.cba.c1
57.29824	2	stat.cba.c1
63.08182	2	stat.cba.c1
64.17778	2	stat.cba.c1
59.5679		2	stat.cba.c1
62.0904		2	stat.cba.c1
55.88607	2	stat.cba.c1
64.02325	2	stat.cba.c1
58.83621	2	stat.cba.c1
62.31915	2	stat.cba.c1
56.33333	2	stat.cba.c1
62.81057	2	stat.cba.c1
62.98378	2	stat.cba.c1
62.61692	2	stat.cba.c1
61.81061	2	stat.cba.c1
62.77564	2	stat.cba.c1
62.5		2	stat.cba.c1
58.525		2	stat.cba.c1
61.06161	2	stat.cba.c1
61.45333	2	stat.cba.c1
138.88524	2	stat.cba.c1
62.09848	2	stat.cba.c1
60.10938	2	stat.cba.c1
58.94527	2	stat.cba.c1
62.47549	2	stat.cba.c1
62.85854	2	stat.cba.c1
54.89618	2	stat.cba.c1
59.60448	2	stat.cba.c1
61.04412	2	stat.cba.c1
61.49091	2	stat.cba.c1
62.54041	2	stat.cba.c1
61.48731	2	stat.cba.c1
61.52663	2	stat.cba.c1
61.99539	2	stat.cba.c1
61.4585		2	stat.cba.c1
57.43796	2	stat.cba.c1
62.43256	2	stat.cba.c1
56.01015	2	stat.cba.c1
61.78767	2	stat.cba.c1
56.49231	2	stat.cba.c1
61.27004	2	stat.cba.c1
55.15909	2	stat.cba.c1
61.44102	2	stat.cba.c1
62.3913		2	stat.cba.c1
60.02747	2	stat.cba.c1
60.06915	2	stat.cba.c1
60		2	stat.cba.c1
64.02718	2	stat.cba.c1
59.39894	2	stat.cba.c1
60.88208	2	stat.cba.c1
62.83516	2	stat.cba.c1
61.10931	2	stat.cba.c1
62.26692	2	stat.cba.c1
62.22134	2	stat.cba.c1
62.70721	2	stat.cba.c1
62.99359	2	stat.cba.c1
59.02551	2	stat.cba.c1
57.46396	2	stat.cba.c1
63.20192	2	stat.cba.c1
57.51333	2	stat.cba.c1
60.51095	2	stat.cba.c1
61.67901	2	stat.cba.c1
62.72826	2	stat.cba.c1
60.99459	2	stat.cba.c1
60.00694	2	stat.cba.c1
60.68033	2	stat.cba.c1
58.44809	2	stat.cba.c1
58.31677	2	stat.cba.c1
62.87568	2	stat.cba.c1
62.40157	2	stat.cba.c1
60.63248	2	stat.cba.c1
62.07936	2	stat.cba.c1
62.26066	2	stat.cba.c1
61.88726	2	stat.cba.c1
57.2987		2	stat.cba.c1
61.98713	2	stat.cba.c1
60.53814	2	stat.cba.c1
56.1627		2	stat.cba.c1
60.86842	2	stat.cba.c1
61.58796	2	stat.cba.c1
61.5302		2	stat.cba.c1
60.53211	2	stat.cba.c1
61.65258	2	stat.cba.c1
62.1875		2	stat.cba.c1
60.68715	2	stat.cba.c1
60.74691	2	stat.cba.c1
64.3913		2	stat.cba.c1
61.30918	2	stat.cba.c1
63		2	stat.cba.c1
61.57143	2	stat.cba.c1
57.37374	2	stat.cba.c1
62.31289	2	stat.cba.c1
60.84444	2	stat.cba.c1
55.40102	2	stat.cba.c1
55.93333	2	stat.cba.c1
63.03896	2	stat.cba.c1
60.7707		2	stat.cba.c1
62.04741	2	stat.cba.c1
61.65035	2	stat.cba.c1
62.02609	2	stat.cba.c1
57.74877	2	stat.cba.c1
180.81429	2	stat.cba.c1
61.64286	2	stat.cba.c1
61.74384	2	stat.cba.c1
61.67442	2	stat.cba.c1
61.99052	2	stat.cba.c1
59.47727	2	stat.cba.c1
59.76154	2	stat.cba.c1
55.80822	2	stat.cba.c1
56.11443	2	stat.cba.c1
59.51968	2	stat.cba.c1
59.83482	2	stat.cba.c1
62.09589	2	stat.cba.c1
61.25877	2	stat.cba.c1
58.93976	2	stat.cba.c1
61.15726	2	stat.cba.c1
60.87117	2	stat.cba.c1
60.76786	2	stat.cba.c1
57.07653	2	stat.cba.c1
61.69613	2	stat.cba.c1
61.27014	2	stat.cba.c1
59.7546		2	stat.cba.c1
60.63158	2	stat.cba.c1
59.50336	2	stat.cba.c1
61.10556	2	stat.cba.c1
56.09756	2	stat.cba.c1
60.86321	2	stat.cba.c1
61.96894	2	stat.cba.c1
59.64317	2	stat.cba.c1
60.44667	2	stat.cba.c1
64.67005	2	stat.cba.c1
56.55507	2	stat.cba.c1
61.90476	2	stat.cba.c1
59.19209	2	stat.cba.c1
58.78037	2	stat.cba.c1
60.13776	2	stat.cba.c1
59.09091	2	stat.cba.c1
60.90222	2	stat.cba.c1
60.40359	2	stat.cba.c1
61.03788	2	stat.cba.c1
60.25333	2	stat.cba.c1
61.78182	2	stat.cba.c1
60.13475	2	stat.cba.c1
115.62577	2	stat.cba.c1
55.79025	2	stat.cba.c1
56.14907	2	stat.cba.c1
61.63504	2	stat.cba.c1
61.49778	2	stat.cba.c1
60.5514		2	stat.cba.c1
61.40491	2	stat.cba.c1
59.93396	2	stat.cba.c1
59.6798		2	stat.cba.c1
60.36082	2	stat.cba.c1
60.0515		2	stat.cba.c1
58.28169	2	stat.cba.c1
54.8625		2	stat.cba.c1
57.53552	2	stat.cba.c1
59.39151	2	stat.cba.c1
57.50311	2	stat.cba.c1
57.54787	2	stat.cba.c1
56.71756	2	stat.cba.c1
60.49342	2	stat.cba.c1
60.67742	2	stat.cba.c1
56.47253	2	stat.cba.c1
56.57143	2	stat.cba.c1
59.43629	2	stat.cba.c1
53.17241	2	stat.cba.c1
58.50718	2	stat.cba.c1
59.19672	2	stat.cba.c1
55.15676	2	stat.cba.c1
60.99425	2	stat.cba.c1
60.4375		2	stat.cba.c1
56.05725	2	stat.cba.c1
58.39456	2	stat.cba.c1
59.44068	2	stat.cba.c1
56.95851	2	stat.cba.c1
57.48		2	stat.cba.c1
54.11765	2	stat.cba.c1
60.10215	2	stat.cba.c1
59.35833	2	stat.cba.c1
59.45406	2	stat.cba.c1
60.40854	2	stat.cba.c1
58.44809	2	stat.cba.c1
57.53304	2	stat.cba.c1
58.02878	2	stat.cba.c1
55.38379	2	stat.cba.c1
59.30198	2	stat.cba.c1
55.50303	2	stat.cba.c1
59.74699	2	stat.cba.c1
54.74576	2	stat.cba.c1
59.55777	2	stat.cba.c1
51.5988		2	stat.cba.c1
54.19592	2	stat.cba.c1
59.75984	2	stat.cba.c1
57.1027		2	stat.cba.c1
59.9604		2	stat.cba.c1
58.72414	2	stat.cba.c1
57.88083	2	stat.cba.c1
59.86428	2	stat.cba.c1
53.97191	2	stat.cba.c1
58.59789	2	stat.cba.c1
58.12136	2	stat.cba.c1
55.0146		2	stat.cba.c1
58.18881	2	stat.cba.c1
56.54338	2	stat.cba.c1
52.65333	2	stat.cba.c1
58.69268	2	stat.cba.c1
59.5051		2	stat.cba.c1
58.32847	2	stat.cba.c1
145.85408	2	stat.cba.c1
58.59596	2	stat.cba.c1
54.80328	2	stat.cba.c1
54.58		2	stat.cba.c1
57.31579	2	stat.cba.c1
52.55042	2	stat.cba.c1
58.36612	2	stat.cba.c1
58.64045	2	stat.cba.c1
59.62112	2	stat.cba.c1
58.36458	2	stat.cba.c1
57.0365		2	stat.cba.c1
57.46154	2	stat.cba.c1
58.10345	2	stat.cba.c1
57.1165		2	stat.cba.c1
55.55556	2	stat.cba.c1
57.32895	2	stat.cba.c1
56.80745	2	stat.cba.c1
57.47644	2	stat.cba.c1
57.90361	2	stat.cba.c1
57.95454	2	stat.cba.c1
51.6802		2	stat.cba.c1
58.21302	2	stat.cba.c1
53.30588	2	stat.cba.c1
58.49817	2	stat.cba.c1
55.24064	2	stat.cba.c1
53.52071	2	stat.cba.c1
57.96227	2	stat.cba.c1
57.57463	2	stat.cba.c1
55.40972	2	stat.cba.c1
56.7094		2	stat.cba.c1
56.375		2	stat.cba.c1
55.06		2	stat.cba.c1
52		2	stat.cba.c1
53.45887	2	stat.cba.c1
55.51961	2	stat.cba.c1
59.70946	3	stat.cba.c1
59.87281	3	stat.cba.c1
58.0837		3	stat.cba.c1
55.49112	3	stat.cba.c1
61.35242	3	stat.cba.c1
58.19075	3	stat.cba.c1
54.96471	3	stat.cba.c1
170.07471	3	stat.cba.c1
58.42623	3	stat.cba.c1
61.65421	3	stat.cba.c1
55.11236	3	stat.cba.c1
61.46698	3	stat.cba.c1
59.21154	3	stat.cba.c1
55.915		3	stat.cba.c1
61.64312	3	stat.cba.c1
60.96629	3	stat.cba.c1
60.74869	3	stat.cba.c1
61.30387	3	stat.cba.c1
61.07217	3	stat.cba.c1
60.99485	3	stat.cba.c1
58.92857	3	stat.cba.c1
59.93358	3	stat.cba.c1
156.25		3	stat.cba.c1
59.80822	3	stat.cba.c1
61		3	stat.cba.c1
55.71717	3	stat.cba.c1
55.80147	3	stat.cba.c1
54.94907	3	stat.cba.c1
127.77778	3	stat.cba.c1
60.53901	3	stat.cba.c1
61.81818	3	stat.cba.c1
61.73224	3	stat.cba.c1
61.02459	3	stat.cba.c1
62.22099	3	stat.cba.c1
58.08421	3	stat.cba.c1
57.35106	3	stat.cba.c1
62.74336	3	stat.cba.c1
61.45454	3	stat.cba.c1
62.52074	3	stat.cba.c1
57.24375	3	stat.cba.c1
57.02667	3	stat.cba.c1
57.32995	3	stat.cba.c1
62.66379	3	stat.cba.c1
60.95045	3	stat.cba.c1
61.77037	3	stat.cba.c1
199.18391	3	stat.cba.c1
64.07527	3	stat.cba.c1
61.98269	3	stat.cba.c1
64.22381	3	stat.cba.c1
56.58403	3	stat.cba.c1
62.14948	3	stat.cba.c1
61.96815	3	stat.cba.c1
62.79696	3	stat.cba.c1
133.97873	3	stat.cba.c1
61.9763		3	stat.cba.c1
58.18405	3	stat.cba.c1
63.2987		3	stat.cba.c1
61.98296	3	stat.cba.c1
61.48677	3	stat.cba.c1
62.87402	3	stat.cba.c1
63.43357	3	stat.cba.c1
62.36316	3	stat.cba.c1
55.80095	3	stat.cba.c1
61.58065	3	stat.cba.c1
62.01504	3	stat.cba.c1
62.56667	3	stat.cba.c1
62.90278	3	stat.cba.c1
55.8617		3	stat.cba.c1
62.31724	3	stat.cba.c1
56.44041	3	stat.cba.c1
64.24435	3	stat.cba.c1
55.94093	3	stat.cba.c1
61.53104	3	stat.cba.c1
56.78196	3	stat.cba.c1
60.89286	3	stat.cba.c1
55.36428	3	stat.cba.c1
63.82661	3	stat.cba.c1
62.37891	3	stat.cba.c1
61.95327	3	stat.cba.c1
62.41593	3	stat.cba.c1
63.80412	3	stat.cba.c1
61.95176	3	stat.cba.c1
56.67836	3	stat.cba.c1
62.5		3	stat.cba.c1
148.0974	3	stat.cba.c1
58.21539	3	stat.cba.c1
62.24413	3	stat.cba.c1
62.66896	3	stat.cba.c1
62.39698	3	stat.cba.c1
62.56954	3	stat.cba.c1
60.28485	3	stat.cba.c1
64.28387	3	stat.cba.c1
61.52466	3	stat.cba.c1
62.25676	3	stat.cba.c1
57.64171	3	stat.cba.c1
64.57872	3	stat.cba.c1
56.8883		3	stat.cba.c1
63.29952	3	stat.cba.c1
59.78509	3	stat.cba.c1
58.07767	3	stat.cba.c1
62.76344	3	stat.cba.c1
61.94017	3	stat.cba.c1
92.6319		3	stat.cba.c1
62.45161	3	stat.cba.c1
63.84916	3	stat.cba.c1
64.01015	3	stat.cba.c1
58.97468	3	stat.cba.c1
63.81517	3	stat.cba.c1
62.75325	3	stat.cba.c1
54.82949	3	stat.cba.c1
56.17105	3	stat.cba.c1
60.79906	3	stat.cba.c1
62.20408	3	stat.cba.c1
62.64953	3	stat.cba.c1
62.94186	3	stat.cba.c1
62.76316	3	stat.cba.c1
57.82996	3	stat.cba.c1
61.86528	3	stat.cba.c1
59.5		3	stat.cba.c1
62.6831		3	stat.cba.c1
56.60227	3	stat.cba.c1
63.33121	3	stat.cba.c1
63.03608	3	stat.cba.c1
57.40081	3	stat.cba.c1
63.69231	3	stat.cba.c1
59.93714	3	stat.cba.c1
62.74683	3	stat.cba.c1
60.00826	3	stat.cba.c1
62.32778	3	stat.cba.c1
62.0226		3	stat.cba.c1
62.67176	3	stat.cba.c1
57.24215	3	stat.cba.c1
56.80687	3	stat.cba.c1
59.21233	3	stat.cba.c1
61.06202	3	stat.cba.c1
60.31147	3	stat.cba.c1
55.33117	3	stat.cba.c1
107.41243	3	stat.cba.c1
59.93507	3	stat.cba.c1
64.41989	3	stat.cba.c1
60.32065	3	stat.cba.c1
59.44242	3	stat.cba.c1
60.89224	3	stat.cba.c1
63.4359		3	stat.cba.c1
60.18132	3	stat.cba.c1
57.75		3	stat.cba.c1
57.31837	3	stat.cba.c1
61.72251	3	stat.cba.c1
61.73874	3	stat.cba.c1
102.08547	3	stat.cba.c1
56.02041	3	stat.cba.c1
61.32812	3	stat.cba.c1
55.37838	3	stat.cba.c1
58.38889	3	stat.cba.c1
56.47675	3	stat.cba.c1
59.15152	3	stat.cba.c1
60.85128	3	stat.cba.c1
57.05056	3	stat.cba.c1
59.14074	3	stat.cba.c1
55.65079	3	stat.cba.c1
62.49063	3	stat.cba.c1
61.00709	3	stat.cba.c1
60.65354	3	stat.cba.c1
61.60773	3	stat.cba.c1
61.69444	3	stat.cba.c1
61.14743	3	stat.cba.c1
61.99408	3	stat.cba.c1
60.50459	3	stat.cba.c1
60.50658	3	stat.cba.c1
61.09489	3	stat.cba.c1
62.50581	3	stat.cba.c1
56.58219	3	stat.cba.c1
61.41667	3	stat.cba.c1
61.11458	3	stat.cba.c1
61.7563		3	stat.cba.c1
61.45833	3	stat.cba.c1
61.5396		3	stat.cba.c1
58.43404	3	stat.cba.c1
61.36994	3	stat.cba.c1
57.29297	3	stat.cba.c1
60.10983	3	stat.cba.c1
55.44907	3	stat.cba.c1
133.18396	3	stat.cba.c1
61.40845	3	stat.cba.c1
58.9127		3	stat.cba.c1
59.44555	3	stat.cba.c1
61.55319	3	stat.cba.c1
57.37949	3	stat.cba.c1
59.55307	3	stat.cba.c1
63.69032	3	stat.cba.c1
57.68889	3	stat.cba.c1
58.74843	3	stat.cba.c1
61.5339		3	stat.cba.c1
59.05556	3	stat.cba.c1
61.19545	3	stat.cba.c1
61.78378	3	stat.cba.c1
61.32961	3	stat.cba.c1
61.23834	3	stat.cba.c1
62.46067	3	stat.cba.c1
121.44379	3	stat.cba.c1
60.08205	3	stat.cba.c1
64.15459	3	stat.cba.c1
61.64571	3	stat.cba.c1
61.31298	3	stat.cba.c1
62.84678	3	stat.cba.c1
61.2562		3	stat.cba.c1
59.79688	3	stat.cba.c1
60.67978	3	stat.cba.c1
57.96443	3	stat.cba.c1
57.5473		3	stat.cba.c1
58.3758		3	stat.cba.c1
59.96875	3	stat.cba.c1
60.01229	3	stat.cba.c1
60.86301	3	stat.cba.c1
59.08781	3	stat.cba.c1
60.36752	3	stat.cba.c1
120.70925	3	stat.cba.c1
61.08397	3	stat.cba.c1
60.4902		3	stat.cba.c1
61.69565	3	stat.cba.c1
62.16536	3	stat.cba.c1
61.28814	3	stat.cba.c1
62.64384	3	stat.cba.c1
58.48734	3	stat.cba.c1
61.24445	3	stat.cba.c1
58.56834	3	stat.cba.c1
56.34646	3	stat.cba.c1
60.61486	3	stat.cba.c1
62.20904	3	stat.cba.c1
62.44865	3	stat.cba.c1
59.14118	3	stat.cba.c1
59.82063	3	stat.cba.c1
54.61017	3	stat.cba.c1
60.21705	3	stat.cba.c1
60.49367	3	stat.cba.c1
55.08676	3	stat.cba.c1
58.03735	3	stat.cba.c1
55.20657	3	stat.cba.c1
55.01894	3	stat.cba.c1
60.63187	3	stat.cba.c1
57.01307	3	stat.cba.c1
55.50867	3	stat.cba.c1
59.29839	3	stat.cba.c1
57.37556	3	stat.cba.c1
53.54386	3	stat.cba.c1
59.14286	3	stat.cba.c1
54.62136	3	stat.cba.c1
59.035		3	stat.cba.c1
59.31034	3	stat.cba.c1
54.72269	3	stat.cba.c1
59.18579	3	stat.cba.c1
60.03086	3	stat.cba.c1
56.9863		3	stat.cba.c1
58.15385	3	stat.cba.c1
58.16667	3	stat.cba.c1
54.64115	3	stat.cba.c1
56.52695	3	stat.cba.c1
59.41453	3	stat.cba.c1
58.82632	3	stat.cba.c1
59.23656	3	stat.cba.c1
58.80645	3	stat.cba.c1
59.83398	3	stat.cba.c1
57.44279	3	stat.cba.c1
53.49627	3	stat.cba.c1
57.42331	3	stat.cba.c1
57.90511	3	stat.cba.c1
59.46701	3	stat.cba.c1
58.91209	3	stat.cba.c1
54.24084	3	stat.cba.c1
59.4899		3	stat.cba.c1
57.76522	3	stat.cba.c1
58.58261	3	stat.cba.c1
57.67974	3	stat.cba.c1
52.45679	3	stat.cba.c1
60.13426	3	stat.cba.c1
59.26842	3	stat.cba.c1
54.8287		3	stat.cba.c1
59.36842	3	stat.cba.c1
65.12195	3	stat.cba.c1
60.0439		3	stat.cba.c1
54.60851	3	stat.cba.c1
54.94444	3	stat.cba.c1
57.07547	3	stat.cba.c1
57.2233		3	stat.cba.c1
57.59288	3	stat.cba.c1
58.29258	3	stat.cba.c1
55.86956	3	stat.cba.c1
57.04568	3	stat.cba.c1
56.896		3	stat.cba.c1
59.25764	3	stat.cba.c1
120.43066	3	stat.cba.c1
58.12698	3	stat.cba.c1
56.68773	3	stat.cba.c1
58.07968	3	stat.cba.c1
59.384		3	stat.cba.c1
54		3	stat.cba.c1
59.02721	3	stat.cba.c1
51.17413	3	stat.cba.c1
55.51282	3	stat.cba.c1
54.09615	3	stat.cba.c1
58.6646		3	stat.cba.c1
55.15607	3	stat.cba.c1
71.87805	3	stat.cba.c1
56.74306	3	stat.cba.c1
54.3782		3	stat.cba.c1
57.3116		3	stat.cba.c1
57.64204	3	stat.cba.c1
54.66667	3	stat.cba.c1
53.52601	3	stat.cba.c1
56.65116	3	stat.cba.c1
50.96525	3	stat.cba.c1
56.848		3	stat.cba.c1
52.39583	3	stat.cba.c1
52.71503	3	stat.cba.c1
54.73743	3	stat.cba.c1
57		3	stat.cba.c1
55.88636	3	stat.cba.c1
48.83333	3	stat.cba.c1
60.4142		4	stat.cba.c1
60.36744	4	stat.cba.c1
58.908		4	stat.cba.c1
57.696		4	stat.cba.c1
60.52284	4	stat.cba.c1
60.54365	4	stat.cba.c1
58.66832	4	stat.cba.c1
60.30292	4	stat.cba.c1
59.26347	4	stat.cba.c1
60.54857	4	stat.cba.c1
57.425		4	stat.cba.c1
58.32258	4	stat.cba.c1
56.23755	4	stat.cba.c1
56.45774	4	stat.cba.c1
58.4759		4	stat.cba.c1
60.33158	4	stat.cba.c1
58.54751	4	stat.cba.c1
59.46541	4	stat.cba.c1
56.96571	4	stat.cba.c1
57.48925	4	stat.cba.c1
56.86364	4	stat.cba.c1
61.22275	4	stat.cba.c1
61.58511	4	stat.cba.c1
55.32864	4	stat.cba.c1
56.17982	4	stat.cba.c1
61.88477	4	stat.cba.c1
60.72581	4	stat.cba.c1
60.17978	4	stat.cba.c1
57.85542	4	stat.cba.c1
61.2449		4	stat.cba.c1
55.77863	4	stat.cba.c1
61.12355	4	stat.cba.c1
60.01456	4	stat.cba.c1
59.21101	4	stat.cba.c1
58.72263	4	stat.cba.c1
59.93011	4	stat.cba.c1
62.51449	4	stat.cba.c1
62.15814	4	stat.cba.c1
61.0524		4	stat.cba.c1
62.23188	4	stat.cba.c1
63.98964	4	stat.cba.c1
54.53416	4	stat.cba.c1
57.13793	4	stat.cba.c1
61.71373	4	stat.cba.c1
60.88557	4	stat.cba.c1
54.93548	4	stat.cba.c1
55.14071	4	stat.cba.c1
57.71053	4	stat.cba.c1
61.37399	4	stat.cba.c1
56.86755	4	stat.cba.c1
62.04386	4	stat.cba.c1
62.68984	4	stat.cba.c1
61.81097	4	stat.cba.c1
61.07222	4	stat.cba.c1
58.58654	4	stat.cba.c1
124.36646	4	stat.cba.c1
59.67826	4	stat.cba.c1
58.94771	4	stat.cba.c1
62.25692	4	stat.cba.c1
63.28571	4	stat.cba.c1
64.28061	4	stat.cba.c1
58.29473	4	stat.cba.c1
59.75497	4	stat.cba.c1
57.10985	4	stat.cba.c1
62.41935	4	stat.cba.c1
58.15578	4	stat.cba.c1
58.44371	4	stat.cba.c1
56.76768	4	stat.cba.c1
57.03637	4	stat.cba.c1
61.76316	4	stat.cba.c1
62.52258	4	stat.cba.c1
57.96774	4	stat.cba.c1
60.35862	4	stat.cba.c1
54.87162	4	stat.cba.c1
61.98171	4	stat.cba.c1
62.18333	4	stat.cba.c1
58.24		4	stat.cba.c1
120.05769	4	stat.cba.c1
63.13986	4	stat.cba.c1
61.60606	4	stat.cba.c1
59.44281	4	stat.cba.c1
54.68095	4	stat.cba.c1
61.54255	4	stat.cba.c1
59.56165	4	stat.cba.c1
108.468		4	stat.cba.c1
60.6353		4	stat.cba.c1
62.06587	4	stat.cba.c1
56.05917	4	stat.cba.c1
60.53977	4	stat.cba.c1
57.9451		4	stat.cba.c1
54.6		4	stat.cba.c1
55.02674	4	stat.cba.c1
55.66875	4	stat.cba.c1
62.51364	4	stat.cba.c1
61.79524	4	stat.cba.c1
60.58635	4	stat.cba.c1
59.62774	4	stat.cba.c1
57.71831	4	stat.cba.c1
61.48731	4	stat.cba.c1
60.76923	4	stat.cba.c1
61.36765	4	stat.cba.c1
61.59091	4	stat.cba.c1
62.71498	4	stat.cba.c1
55.18421	4	stat.cba.c1
63.53469	4	stat.cba.c1
62.8141		4	stat.cba.c1
62.42703	4	stat.cba.c1
56.67123	4	stat.cba.c1
62.17857	4	stat.cba.c1
55.44571	4	stat.cba.c1
63.60476	4	stat.cba.c1
56.11058	4	stat.cba.c1
59.8284		4	stat.cba.c1
124.4026	4	stat.cba.c1
62.10314	4	stat.cba.c1
63.44079	4	stat.cba.c1
59.3401		4	stat.cba.c1
61.66667	4	stat.cba.c1
61.04667	4	stat.cba.c1
62.66667	4	stat.cba.c1
61.00858	4	stat.cba.c1
62.9907		4	stat.cba.c1
62.95238	4	stat.cba.c1
55.76963	4	stat.cba.c1
56		4	stat.cba.c1
60.49286	4	stat.cba.c1
61.01415	4	stat.cba.c1
63.08085	4	stat.cba.c1
61.51741	4	stat.cba.c1
62.35681	4	stat.cba.c1
57.35849	4	stat.cba.c1
62.25439	4	stat.cba.c1
56.91606	4	stat.cba.c1
61.74194	4	stat.cba.c1
64.44724	4	stat.cba.c1
60.46358	4	stat.cba.c1
61.64865	4	stat.cba.c1
57.81061	4	stat.cba.c1
60.5		4	stat.cba.c1
58.29796	4	stat.cba.c1
56.17225	4	stat.cba.c1
63.71937	4	stat.cba.c1
62.6701		4	stat.cba.c1
57.10582	4	stat.cba.c1
56.09346	4	stat.cba.c1
62.30418	4	stat.cba.c1
55.04785	4	stat.cba.c1
60.84817	4	stat.cba.c1
61.27547	4	stat.cba.c1
62.51087	4	stat.cba.c1
58.6875		4	stat.cba.c1
59.25311	4	stat.cba.c1
62.26991	4	stat.cba.c1
60.51584	4	stat.cba.c1
60.28025	4	stat.cba.c1
60.32954	4	stat.cba.c1
62.27551	4	stat.cba.c1
60.74172	4	stat.cba.c1
61.26724	4	stat.cba.c1
61.24312	4	stat.cba.c1
61.95082	4	stat.cba.c1
60.39613	4	stat.cba.c1
54.50694	4	stat.cba.c1
58.5		4	stat.cba.c1
55.86486	4	stat.cba.c1
56.0473		4	stat.cba.c1
64.50581	4	stat.cba.c1
61.75898	4	stat.cba.c1
60.61504	4	stat.cba.c1
66.50581	4	stat.cba.c1
59.56287	4	stat.cba.c1
55.05263	4	stat.cba.c1
60.0223		4	stat.cba.c1
61.45454	4	stat.cba.c1
60.77723	4	stat.cba.c1
60.80882	4	stat.cba.c1
59.31325	4	stat.cba.c1
60.30769	4	stat.cba.c1
61.48677	4	stat.cba.c1
56.76027	4	stat.cba.c1
60.97143	4	stat.cba.c1
54.39306	4	stat.cba.c1
57.50435	4	stat.cba.c1
56.54626	4	stat.cba.c1
60.94857	4	stat.cba.c1
60.21267	4	stat.cba.c1
61.02834	4	stat.cba.c1
60.91634	4	stat.cba.c1
61.16565	4	stat.cba.c1
60.65803	4	stat.cba.c1
58		4	stat.cba.c1
56.63256	4	stat.cba.c1
54.92		4	stat.cba.c1
59.70391	4	stat.cba.c1
61.33591	4	stat.cba.c1
57.58095	4	stat.cba.c1
56.14545	4	stat.cba.c1
57.53049	4	stat.cba.c1
54.76498	4	stat.cba.c1
133.87743	4	stat.cba.c1
54.62626	4	stat.cba.c1
60.01287	4	stat.cba.c1
58.488		4	stat.cba.c1
60.34973	4	stat.cba.c1
54.64593	4	stat.cba.c1
57.46104	4	stat.cba.c1
55.63731	4	stat.cba.c1
58.99456	4	stat.cba.c1
56.55612	4	stat.cba.c1
58.33158	4	stat.cba.c1
58.39785	4	stat.cba.c1
58.11013	4	stat.cba.c1
60.52055	4	stat.cba.c1
59.46413	4	stat.cba.c1
61.12605	4	stat.cba.c1
59.36704	4	stat.cba.c1
59.00523	4	stat.cba.c1
56.24731	4	stat.cba.c1
58.90059	4	stat.cba.c1
59.61677	4	stat.cba.c1
58.94083	4	stat.cba.c1
58.54661	4	stat.cba.c1
57.04145	4	stat.cba.c1
57.29114	4	stat.cba.c1
59.69388	4	stat.cba.c1
58.04403	4	stat.cba.c1
55.60638	4	stat.cba.c1
58.39247	4	stat.cba.c1
59.32748	4	stat.cba.c1
52.50562	4	stat.cba.c1
56.16316	4	stat.cba.c1
54.84674	4	stat.cba.c1
50.38843	4	stat.cba.c1
58.77934	4	stat.cba.c1
56.15094	4	stat.cba.c1
59.13609	4	stat.cba.c1
56.02203	4	stat.cba.c1
57.51724	4	stat.cba.c1
58.02139	4	stat.cba.c1
58.28777	4	stat.cba.c1
50.34783	4	stat.cba.c1
57.30928	4	stat.cba.c1
57.90909	4	stat.cba.c1
57.51429	4	stat.cba.c1
56.04274	4	stat.cba.c1
52.17593	4	stat.cba.c1
57.76282	4	stat.cba.c1
57.14022	4	stat.cba.c1
55.84		4	stat.cba.c1
53.51149	4	stat.cba.c1
55.64159	4	stat.cba.c1
57.13773	4	stat.cba.c1
57.62564	4	stat.cba.c1
52.69811	4	stat.cba.c1
61.61688	5	stat.cba.c1
56.06965	5	stat.cba.c1
60.1194		5	stat.cba.c1
59.56364	5	stat.cba.c1
60.63158	5	stat.cba.c1
60.37815	5	stat.cba.c1
61.22631	5	stat.cba.c1
113.61594	5	stat.cba.c1
61.14375	5	stat.cba.c1
60.53659	5	stat.cba.c1
60.46363	5	stat.cba.c1
55.61574	5	stat.cba.c1
60.63793	5	stat.cba.c1
59.30827	5	stat.cba.c1
222.64084	5	stat.cba.c1
57.07975	5	stat.cba.c1
60.97857	5	stat.cba.c1
60.98095	5	stat.cba.c1
59.7963		5	stat.cba.c1
65.88017	5	stat.cba.c1
59.80822	5	stat.cba.c1
54.74783	5	stat.cba.c1
55.6		5	stat.cba.c1
61.51795	5	stat.cba.c1
55.82243	5	stat.cba.c1
56.0974		5	stat.cba.c1
57.35484	5	stat.cba.c1
59.17164	5	stat.cba.c1
57.76351	5	stat.cba.c1
59.93396	5	stat.cba.c1
60.55396	5	stat.cba.c1
61.5		5	stat.cba.c1
58.17424	5	stat.cba.c1
60.97872	5	stat.cba.c1
62.71875	5	stat.cba.c1
56.43796	5	stat.cba.c1
62.33065	5	stat.cba.c1
58.74834	5	stat.cba.c1
57.96552	5	stat.cba.c1
56.93333	5	stat.cba.c1
62.17262	5	stat.cba.c1
55.51613	5	stat.cba.c1
63		5	stat.cba.c1
61.98496	5	stat.cba.c1
61.44175	5	stat.cba.c1
60.41406	5	stat.cba.c1
153.87407	5	stat.cba.c1
62.64516	5	stat.cba.c1
61.8504		5	stat.cba.c1
65.39436	5	stat.cba.c1
63.43		5	stat.cba.c1
60.41481	5	stat.cba.c1
62.695		5	stat.cba.c1
62.43038	5	stat.cba.c1
60.79195	5	stat.cba.c1
57.45333	5	stat.cba.c1
56.88652	5	stat.cba.c1
61.62564	5	stat.cba.c1
62.67262	5	stat.cba.c1
60.66286	5	stat.cba.c1
54.88889	5	stat.cba.c1
59.71177	5	stat.cba.c1
57.90306	5	stat.cba.c1
61.58128	5	stat.cba.c1
61		5	stat.cba.c1
60.88372	5	stat.cba.c1
56.35885	5	stat.cba.c1
61.46154	5	stat.cba.c1
56.67442	5	stat.cba.c1
64.11111	5	stat.cba.c1
64.52941	5	stat.cba.c1
57.31579	5	stat.cba.c1
62.51471	5	stat.cba.c1
61.20103	5	stat.cba.c1
62.11413	5	stat.cba.c1
58.27128	5	stat.cba.c1
62.4045		5	stat.cba.c1
63.82901	5	stat.cba.c1
56.94872	5	stat.cba.c1
62.62637	5	stat.cba.c1
62.32161	5	stat.cba.c1
61.32973	5	stat.cba.c1
61.93662	5	stat.cba.c1
59.57664	5	stat.cba.c1
208.35803	5	stat.cba.c1
61.78286	5	stat.cba.c1
61.9469		5	stat.cba.c1
62.1027		5	stat.cba.c1
66.4045		5	stat.cba.c1
63.73743	5	stat.cba.c1
63.52941	5	stat.cba.c1
59.104		5	stat.cba.c1
56.11842	5	stat.cba.c1
63.15152	5	stat.cba.c1
62.87368	5	stat.cba.c1
60.15789	5	stat.cba.c1
60.13483	5	stat.cba.c1
61.84415	5	stat.cba.c1
58.30367	5	stat.cba.c1
60.63448	5	stat.cba.c1
62.03431	5	stat.cba.c1
63.09575	5	stat.cba.c1
57.55629	5	stat.cba.c1
63.54808	5	stat.cba.c1
61.36364	5	stat.cba.c1
61.4058		5	stat.cba.c1
62.08265	5	stat.cba.c1
63.63441	5	stat.cba.c1
57.89005	5	stat.cba.c1
54.74306	5	stat.cba.c1
60.16102	5	stat.cba.c1
62.98067	5	stat.cba.c1
62.20732	5	stat.cba.c1
55.02885	5	stat.cba.c1
58.96711	5	stat.cba.c1
61.16406	5	stat.cba.c1
60.53125	5	stat.cba.c1
64.14815	5	stat.cba.c1
58.84409	5	stat.cba.c1
60.90303	5	stat.cba.c1
62.64615	5	stat.cba.c1
62.46154	5	stat.cba.c1
164.5238	5	stat.cba.c1
60.20642	5	stat.cba.c1
61.47333	5	stat.cba.c1
171.13889	5	stat.cba.c1
57.3806		5	stat.cba.c1
60.69939	5	stat.cba.c1
62.18571	5	stat.cba.c1
61.34951	5	stat.cba.c1
60.65454	5	stat.cba.c1
60.96914	5	stat.cba.c1
61.7337		5	stat.cba.c1
59.77143	5	stat.cba.c1
62.43077	5	stat.cba.c1
62.25301	5	stat.cba.c1
61.768		5	stat.cba.c1
61.96491	5	stat.cba.c1
63.20732	5	stat.cba.c1
59.69106	5	stat.cba.c1
63.21673	5	stat.cba.c1
61.18367	5	stat.cba.c1
61.05556	5	stat.cba.c1
63.26241	5	stat.cba.c1
62.85143	5	stat.cba.c1
62.19632	5	stat.cba.c1
63.35537	5	stat.cba.c1
62.5		5	stat.cba.c1
57.46622	5	stat.cba.c1
63.41225	5	stat.cba.c1
132.75926	5	stat.cba.c1
59.5619		5	stat.cba.c1
63.14474	5	stat.cba.c1
60.14674	5	stat.cba.c1
202.92265	5	stat.cba.c1
63.0367		5	stat.cba.c1
62.33775	5	stat.cba.c1
62.80874	5	stat.cba.c1
62.67257	5	stat.cba.c1
61.92		5	stat.cba.c1
60.77		5	stat.cba.c1
143.41861	5	stat.cba.c1
64.82		5	stat.cba.c1
56.95413	5	stat.cba.c1
54.57419	5	stat.cba.c1
61.48667	5	stat.cba.c1
61.18966	5	stat.cba.c1
62.78125	5	stat.cba.c1
58.35519	5	stat.cba.c1
62.45304	5	stat.cba.c1
63.6		5	stat.cba.c1
62.21073	5	stat.cba.c1
57.53631	5	stat.cba.c1
60.47794	5	stat.cba.c1
61.30102	5	stat.cba.c1
97.92245	5	stat.cba.c1
61.74101	5	stat.cba.c1
64.42079	5	stat.cba.c1
64.12037	5	stat.cba.c1
58.99074	5	stat.cba.c1
67.28467	5	stat.cba.c1
62.96899	5	stat.cba.c1
64.69231	5	stat.cba.c1
65.10569	5	stat.cba.c1
59.49738	5	stat.cba.c1
56.35135	5	stat.cba.c1
56.73481	5	stat.cba.c1
61.88572	5	stat.cba.c1
61.74641	5	stat.cba.c1
63.55399	5	stat.cba.c1
55.13877	5	stat.cba.c1
154.06212	5	stat.cba.c1
60.87114	5	stat.cba.c1
56.9381		5	stat.cba.c1
64.17801	5	stat.cba.c1
57.98518	5	stat.cba.c1
65.71667	5	stat.cba.c1
63.36486	5	stat.cba.c1
61.07143	5	stat.cba.c1
60.70732	5	stat.cba.c1
57.61202	5	stat.cba.c1
62.8		5	stat.cba.c1
61.94309	5	stat.cba.c1
58.05		5	stat.cba.c1
55.51667	5	stat.cba.c1
62.7069		5	stat.cba.c1
63.75555	5	stat.cba.c1
56.98758	5	stat.cba.c1
64.37324	5	stat.cba.c1
62.39568	5	stat.cba.c1
63.43386	5	stat.cba.c1
63.63855	5	stat.cba.c1
62.87681	5	stat.cba.c1
57.13821	5	stat.cba.c1
59.30872	5	stat.cba.c1
56.58768	5	stat.cba.c1
63.46231	5	stat.cba.c1
58.10078	5	stat.cba.c1
64.29032	5	stat.cba.c1
61.08823	5	stat.cba.c1
64.67097	5	stat.cba.c1
62.18605	5	stat.cba.c1
61.97842	5	stat.cba.c1
58.00526	5	stat.cba.c1
60.21965	5	stat.cba.c1
64.6087		5	stat.cba.c1
60.93069	5	stat.cba.c1
61.21118	5	stat.cba.c1
62.89759	5	stat.cba.c1
60.37895	5	stat.cba.c1
63.82456	5	stat.cba.c1
62.68786	5	stat.cba.c1
59.01402	5	stat.cba.c1
62.52778	5	stat.cba.c1
61.20652	5	stat.cba.c1
59.02027	5	stat.cba.c1
62.93548	5	stat.cba.c1
64.0084		5	stat.cba.c1
63.05778	5	stat.cba.c1
59.6087		5	stat.cba.c1
62.67039	5	stat.cba.c1
55.68794	5	stat.cba.c1
61.44751	5	stat.cba.c1
61.25668	5	stat.cba.c1
55.76374	5	stat.cba.c1
86.2		5	stat.cba.c1
59.77457	5	stat.cba.c1
62.62044	5	stat.cba.c1
60.25837	5	stat.cba.c1
60.66667	5	stat.cba.c1
62.87978	5	stat.cba.c1
59.28667	5	stat.cba.c1
62.835		5	stat.cba.c1
58.36552	5	stat.cba.c1
58.47826	5	stat.cba.c1
203.67059	5	stat.cba.c1
164		5	stat.cba.c1
55.49438	5	stat.cba.c1
55.32278	5	stat.cba.c1
57.67241	5	stat.cba.c1
64.00939	5	stat.cba.c1
58.95187	5	stat.cba.c1
59.96104	5	stat.cba.c1
61.13942	5	stat.cba.c1
56.59538	5	stat.cba.c1
61.08108	5	stat.cba.c1
54.63021	5	stat.cba.c1
62.30709	5	stat.cba.c1
59.87654	5	stat.cba.c1
58.76744	5	stat.cba.c1
61.06034	5	stat.cba.c1
59.65892	5	stat.cba.c1
59.8125		5	stat.cba.c1
60.07602	5	stat.cba.c1
60.57558	5	stat.cba.c1
62.11154	5	stat.cba.c1
61.49438	5	stat.cba.c1
60.43784	5	stat.cba.c1
57.45946	5	stat.cba.c1
54.39267	5	stat.cba.c1
59.5		5	stat.cba.c1
62.20253	5	stat.cba.c1
61.61818	5	stat.cba.c1
55.21951	5	stat.cba.c1
61.7663		5	stat.cba.c1
60.45807	5	stat.cba.c1
60.28369	5	stat.cba.c1
60.44944	5	stat.cba.c1
54.83041	5	stat.cba.c1
62.23611	5	stat.cba.c1
58.68831	5	stat.cba.c1
58.81026	5	stat.cba.c1
57.3764		5	stat.cba.c1
61.19886	5	stat.cba.c1
62.27317	5	stat.cba.c1
61.04861	5	stat.cba.c1
56.35294	5	stat.cba.c1
60.49383	5	stat.cba.c1
175.32608	5	stat.cba.c1
54.16384	5	stat.cba.c1
62.23809	5	stat.cba.c1
60.56897	5	stat.cba.c1
60.94413	5	stat.cba.c1
54.22289	5	stat.cba.c1
125.75472	5	stat.cba.c1
55.49057	5	stat.cba.c1
57.19139	5	stat.cba.c1
116.14094	5	stat.cba.c1
60.9375		5	stat.cba.c1
59.93548	5	stat.cba.c1
58.84892	5	stat.cba.c1
60.96629	5	stat.cba.c1
59.46099	5	stat.cba.c1
58.43204	5	stat.cba.c1
58.21374	5	stat.cba.c1
59.155		5	stat.cba.c1
59.72519	5	stat.cba.c1
60.4636		5	stat.cba.c1
60.5955		5	stat.cba.c1
57.31304	5	stat.cba.c1
62.35526	5	stat.cba.c1
59.27517	5	stat.cba.c1
60.42969	5	stat.cba.c1
60.61749	5	stat.cba.c1
58.54011	5	stat.cba.c1
58.61765	5	stat.cba.c1
57.88739	5	stat.cba.c1
58.85455	5	stat.cba.c1
55.61446	5	stat.cba.c1
126.72549	5	stat.cba.c1
52.28571	5	stat.cba.c1
60.7786		5	stat.cba.c1
60.07979	5	stat.cba.c1
60.53588	5	stat.cba.c1
59.37931	5	stat.cba.c1
59.88824	5	stat.cba.c1
53.84444	5	stat.cba.c1
58.7972		5	stat.cba.c1
58.24445	5	stat.cba.c1
54.54074	5	stat.cba.c1
59.35484	5	stat.cba.c1
58.52229	5	stat.cba.c1
63.08861	5	stat.cba.c1
57.70625	5	stat.cba.c1
57.40361	5	stat.cba.c1
89.91666	5	stat.cba.c1
56.39645	5	stat.cba.c1
58.18617	5	stat.cba.c1
59.30882	5	stat.cba.c1
55.76667	5	stat.cba.c1
53.52239	5	stat.cba.c1
57.01818	5	stat.cba.c1
56.88462	5	stat.cba.c1
51.41228	5	stat.cba.c1
59.33519	5	stat.cba.c1
59.29078	5	stat.cba.c1
54.74683	5	stat.cba.c1
55.65541	5	stat.cba.c1
59.57377	5	stat.cba.c1
57.48705	5	stat.cba.c1
54.86577	5	stat.cba.c1
128.21428	5	stat.cba.c1
58.77778	5	stat.cba.c1
58.31008	5	stat.cba.c1
54.46207	5	stat.cba.c1
58.35519	5	stat.cba.c1
57.10695	5	stat.cba.c1
57.24409	5	stat.cba.c1
55.93464	5	stat.cba.c1
55.80838	5	stat.cba.c1
55.47059	5	stat.cba.c1
60.38636	5	stat.cba.c1
53.16505	5	stat.cba.c1
58.1066		5	stat.cba.c1
49.19889	5	stat.cba.c1
53.40777	5	stat.cba.c1
54.4359		5	stat.cba.c1
57.07273	5	stat.cba.c1
57.14045	5	stat.cba.c1
57.54546	5	stat.cba.c1
57.14286	5	stat.cba.c1
53.21154	5	stat.cba.c1
56.49717	5	stat.cba.c1
52.52747	5	stat.cba.c1
56.68452	5	stat.cba.c1
54.22277	5	stat.cba.c1
54.00971	5	stat.cba.c1
57.48045	5	stat.cba.c1
56.9507		6	stat.cba.c1
59.18227	6	stat.cba.c1
55.71585	6	stat.cba.c1
55.27211	6	stat.cba.c1
56.74627	6	stat.cba.c1
57.23881	6	stat.cba.c1
59.35		6	stat.cba.c1
56.64497	6	stat.cba.c1
57.64444	6	stat.cba.c1
53.68639	6	stat.cba.c1
59.35078	6	stat.cba.c1
58.30303	6	stat.cba.c1
55.05608	6	stat.cba.c1
57		6	stat.cba.c1
56.51887	6	stat.cba.c1
59.52601	6	stat.cba.c1
59.86111	6	stat.cba.c1
59.30918	6	stat.cba.c1
58.83673	6	stat.cba.c1
57.24841	6	stat.cba.c1
165.36264	6	stat.cba.c1
61.11976	6	stat.cba.c1
55.54601	6	stat.cba.c1
61.78646	6	stat.cba.c1
59.56329	6	stat.cba.c1
57.52482	6	stat.cba.c1
54.59509	6	stat.cba.c1
61.9505		6	stat.cba.c1
60.21739	6	stat.cba.c1
57.56633	6	stat.cba.c1
59.85268	6	stat.cba.c1
55.32653	6	stat.cba.c1
56.38281	6	stat.cba.c1
57.82819	6	stat.cba.c1
61.02913	6	stat.cba.c1
60.75532	6	stat.cba.c1
59.81771	6	stat.cba.c1
62.45178	6	stat.cba.c1
57.2421		6	stat.cba.c1
60.52913	6	stat.cba.c1
56.21118	6	stat.cba.c1
60.4		6	stat.cba.c1
57.14796	6	stat.cba.c1
60.88479	6	stat.cba.c1
61.40541	6	stat.cba.c1
58.98266	6	stat.cba.c1
56.75641	6	stat.cba.c1
60.98667	6	stat.cba.c1
63.02247	6	stat.cba.c1
59.72143	6	stat.cba.c1
63.06338	6	stat.cba.c1
63		6	stat.cba.c1
59.71287	6	stat.cba.c1
61.38849	6	stat.cba.c1
60.23039	6	stat.cba.c1
62.03828	6	stat.cba.c1
56.86607	6	stat.cba.c1
61.92683	6	stat.cba.c1
62.87075	6	stat.cba.c1
61.22699	6	stat.cba.c1
61.72396	6	stat.cba.c1
58.94079	6	stat.cba.c1
61.0863		6	stat.cba.c1
58.76647	6	stat.cba.c1
56.80498	6	stat.cba.c1
57.48521	6	stat.cba.c1
57.28571	6	stat.cba.c1
60.41633	6	stat.cba.c1
55.45588	6	stat.cba.c1
62.05185	6	stat.cba.c1
61.3262		6	stat.cba.c1
62.09091	6	stat.cba.c1
55.08796	6	stat.cba.c1
55.72249	6	stat.cba.c1
62.02959	6	stat.cba.c1
59.28302	6	stat.cba.c1
57.42177	6	stat.cba.c1
59.23741	6	stat.cba.c1
61.08911	6	stat.cba.c1
61.5354		6	stat.cba.c1
62.93333	6	stat.cba.c1
61.08176	6	stat.cba.c1
152.0443	6	stat.cba.c1
61.66228	6	stat.cba.c1
62.46729	6	stat.cba.c1
61.04103	6	stat.cba.c1
57.6242		6	stat.cba.c1
60.80214	6	stat.cba.c1
61.19027	6	stat.cba.c1
63.02247	6	stat.cba.c1
59		6	stat.cba.c1
60.72131	6	stat.cba.c1
62.84615	6	stat.cba.c1
64.97479	6	stat.cba.c1
66.26849	6	stat.cba.c1
62.8481		6	stat.cba.c1
129.50555	6	stat.cba.c1
62.79473	6	stat.cba.c1
54.84971	6	stat.cba.c1
61.07237	6	stat.cba.c1
57.47423	6	stat.cba.c1
61.28931	6	stat.cba.c1
59		6	stat.cba.c1
58.3445		6	stat.cba.c1
62.672		6	stat.cba.c1
62.06635	6	stat.cba.c1
57.57407	6	stat.cba.c1
54.7482		6	stat.cba.c1
61.66406	6	stat.cba.c1
61.37415	6	stat.cba.c1
62.56881	6	stat.cba.c1
61.81395	6	stat.cba.c1
61.525		6	stat.cba.c1
62.31707	6	stat.cba.c1
61.7835		6	stat.cba.c1
60.53947	6	stat.cba.c1
64.69946	6	stat.cba.c1
61.8932		6	stat.cba.c1
62.16667	6	stat.cba.c1
58.8877		6	stat.cba.c1
61.99065	6	stat.cba.c1
61.03677	6	stat.cba.c1
61.07647	6	stat.cba.c1
63.58738	6	stat.cba.c1
62.08125	6	stat.cba.c1
59.58065	6	stat.cba.c1
62.78421	6	stat.cba.c1
62.84431	6	stat.cba.c1
62.02143	6	stat.cba.c1
58.85475	6	stat.cba.c1
59.89404	6	stat.cba.c1
55.24818	6	stat.cba.c1
59.7037		6	stat.cba.c1
60.82659	6	stat.cba.c1
61.82584	6	stat.cba.c1
57.51366	6	stat.cba.c1
61.27119	6	stat.cba.c1
58.57407	6	stat.cba.c1
62.27451	6	stat.cba.c1
62.36207	6	stat.cba.c1
59.93151	6	stat.cba.c1
57.53217	6	stat.cba.c1
60.28804	6	stat.cba.c1
63.1746		6	stat.cba.c1
55.61446	6	stat.cba.c1
64.5		6	stat.cba.c1
58.64336	6	stat.cba.c1
62.85714	6	stat.cba.c1
59.52359	6	stat.cba.c1
63.13605	6	stat.cba.c1
61.62931	6	stat.cba.c1
63.19		6	stat.cba.c1
60.464		6	stat.cba.c1
59.36806	6	stat.cba.c1
59.15517	6	stat.cba.c1
58.70225	6	stat.cba.c1
63.35519	6	stat.cba.c1
56.94444	6	stat.cba.c1
58.91429	6	stat.cba.c1
61.91861	6	stat.cba.c1
61.29091	6	stat.cba.c1
55.01321	6	stat.cba.c1
56.63804	6	stat.cba.c1
62.70543	6	stat.cba.c1
62.16299	6	stat.cba.c1
59.06548	6	stat.cba.c1
57.01754	6	stat.cba.c1
60.5311		6	stat.cba.c1
62.36301	6	stat.cba.c1
62.34762	6	stat.cba.c1
56.03604	6	stat.cba.c1
62.37324	6	stat.cba.c1
62.46363	6	stat.cba.c1
138.85715	6	stat.cba.c1
56.65217	6	stat.cba.c1
61.2551		6	stat.cba.c1
63.06771	6	stat.cba.c1
57.95833	6	stat.cba.c1
58.71498	6	stat.cba.c1
60.4726		6	stat.cba.c1
60.8		6	stat.cba.c1
56.44156	6	stat.cba.c1
62.66857	6	stat.cba.c1
56.3494		6	stat.cba.c1
58.44509	6	stat.cba.c1
59.15		6	stat.cba.c1
62.972		6	stat.cba.c1
58.77181	6	stat.cba.c1
60.5419		6	stat.cba.c1
57.62232	6	stat.cba.c1
55.29134	6	stat.cba.c1
62.31141	6	stat.cba.c1
58.08065	6	stat.cba.c1
56.53476	6	stat.cba.c1
61.21267	6	stat.cba.c1
61.48936	6	stat.cba.c1
62.02679	6	stat.cba.c1
57.39924	6	stat.cba.c1
61.26543	6	stat.cba.c1
62.91213	6	stat.cba.c1
58.99477	6	stat.cba.c1
57.74312	6	stat.cba.c1
61.38		6	stat.cba.c1
56.88816	6	stat.cba.c1
62.32308	6	stat.cba.c1
61.53922	6	stat.cba.c1
63.41304	6	stat.cba.c1
62.06763	6	stat.cba.c1
62.68724	6	stat.cba.c1
57.57798	6	stat.cba.c1
53.66848	6	stat.cba.c1
62.09155	6	stat.cba.c1
61.81383	6	stat.cba.c1
60.29091	6	stat.cba.c1
62.34536	6	stat.cba.c1
58.36943	6	stat.cba.c1
61.43411	6	stat.cba.c1
59.40659	6	stat.cba.c1
60.288		6	stat.cba.c1
60.66092	6	stat.cba.c1
63.74057	6	stat.cba.c1
61.44298	6	stat.cba.c1
59.63314	6	stat.cba.c1
61.34078	6	stat.cba.c1
60.78724	6	stat.cba.c1
61.91758	6	stat.cba.c1
61.85802	6	stat.cba.c1
60.6859		6	stat.cba.c1
62.15942	6	stat.cba.c1
59.62963	6	stat.cba.c1
60.8		6	stat.cba.c1
56.15534	6	stat.cba.c1
57.67327	6	stat.cba.c1
56.15421	6	stat.cba.c1
59.32593	6	stat.cba.c1
55.05714	6	stat.cba.c1
59.87023	6	stat.cba.c1
62.65754	6	stat.cba.c1
61.38396	6	stat.cba.c1
59.12308	6	stat.cba.c1
60.5		6	stat.cba.c1
60.65179	6	stat.cba.c1
60.34632	6	stat.cba.c1
60.25517	6	stat.cba.c1
59.93		6	stat.cba.c1
62.09249	6	stat.cba.c1
60.11932	6	stat.cba.c1
61.50711	6	stat.cba.c1
60.01878	6	stat.cba.c1
59.33175	6	stat.cba.c1
56.30994	6	stat.cba.c1
61.59722	6	stat.cba.c1
62.75362	6	stat.cba.c1
56.40306	6	stat.cba.c1
61.21691	6	stat.cba.c1
58.77619	6	stat.cba.c1
59.35922	6	stat.cba.c1
60.75661	6	stat.cba.c1
61.23958	6	stat.cba.c1
57.94737	6	stat.cba.c1
60.37241	6	stat.cba.c1
55.67763	6	stat.cba.c1
58.43602	6	stat.cba.c1
59.04846	6	stat.cba.c1
60.1049		6	stat.cba.c1
61.12019	6	stat.cba.c1
61.87129	6	stat.cba.c1
59.07143	6	stat.cba.c1
61.42029	6	stat.cba.c1
55.85572	6	stat.cba.c1
61.91905	6	stat.cba.c1
61.40796	6	stat.cba.c1
62.25		6	stat.cba.c1
55.25		6	stat.cba.c1
58.98742	6	stat.cba.c1
61.34239	6	stat.cba.c1
60.49223	6	stat.cba.c1
58.528		6	stat.cba.c1
60.51442	6	stat.cba.c1
61.61486	6	stat.cba.c1
61.38528	6	stat.cba.c1
59.92593	6	stat.cba.c1
60.85965	6	stat.cba.c1
62.41304	6	stat.cba.c1
61.94904	6	stat.cba.c1
53.52885	6	stat.cba.c1
61.43044	6	stat.cba.c1
59.32927	6	stat.cba.c1
60.37725	6	stat.cba.c1
61.62444	6	stat.cba.c1
61.45517	6	stat.cba.c1
126.37588	6	stat.cba.c1
55		6	stat.cba.c1
59.07742	6	stat.cba.c1
59.73988	6	stat.cba.c1
59.43835	6	stat.cba.c1
62.01923	6	stat.cba.c1
61.02206	6	stat.cba.c1
59.55484	6	stat.cba.c1
58.73822	6	stat.cba.c1
59.68456	6	stat.cba.c1
60.88312	6	stat.cba.c1
61.79085	6	stat.cba.c1
60.34921	6	stat.cba.c1
61.93069	6	stat.cba.c1
57.75824	6	stat.cba.c1
56.24868	6	stat.cba.c1
55.20673	6	stat.cba.c1
61.2402		6	stat.cba.c1
57.75688	6	stat.cba.c1
55.37379	6	stat.cba.c1
56.85143	6	stat.cba.c1
56.74227	6	stat.cba.c1
61.92		6	stat.cba.c1
62.6746		6	stat.cba.c1
60.63102	6	stat.cba.c1
60.87417	6	stat.cba.c1
55.57346	6	stat.cba.c1
58.42857	6	stat.cba.c1
54.95477	6	stat.cba.c1
61.13095	6	stat.cba.c1
61.14428	6	stat.cba.c1
59.89655	6	stat.cba.c1
60.43624	6	stat.cba.c1
59.34299	6	stat.cba.c1
59.7622		6	stat.cba.c1
57.74879	6	stat.cba.c1
58.8141		6	stat.cba.c1
56.04867	6	stat.cba.c1
55.16062	6	stat.cba.c1
56.54023	6	stat.cba.c1
54.30066	6	stat.cba.c1
59.93567	6	stat.cba.c1
60.02564	6	stat.cba.c1
60.37607	6	stat.cba.c1
58.01818	6	stat.cba.c1
59.08553	6	stat.cba.c1
59.62857	6	stat.cba.c1
59.27381	6	stat.cba.c1
59.14371	6	stat.cba.c1
57.37052	6	stat.cba.c1
60.35185	6	stat.cba.c1
58.26471	6	stat.cba.c1
59.73793	6	stat.cba.c1
60.55495	6	stat.cba.c1
58.85463	6	stat.cba.c1
60.08876	6	stat.cba.c1
58.6		6	stat.cba.c1
53.09804	6	stat.cba.c1
57.50251	6	stat.cba.c1
57.82433	6	stat.cba.c1
59.49573	6	stat.cba.c1
56.42667	6	stat.cba.c1
56.31387	6	stat.cba.c1
59.60622	6	stat.cba.c1
54.45178	6	stat.cba.c1
59.4709		6	stat.cba.c1
142.9557	6	stat.cba.c1
55.83654	6	stat.cba.c1
58.51786	6	stat.cba.c1
56.38318	6	stat.cba.c1
59.32335	6	stat.cba.c1
57.06742	6	stat.cba.c1
57.67105	6	stat.cba.c1
58.35638	6	stat.cba.c1
58.37097	6	stat.cba.c1
53.0625		6	stat.cba.c1
54.13669	6	stat.cba.c1
55.68908	6	stat.cba.c1
57.74096	6	stat.cba.c1
58.65517	6	stat.cba.c1
58.32331	6	stat.cba.c1
54.96241	6	stat.cba.c1
52.23022	6	stat.cba.c1
60.03077	6	stat.cba.c1
57.12857	6	stat.cba.c1
58.48927	6	stat.cba.c1
59.1194		6	stat.cba.c1
141.36082	6	stat.cba.c1
55.34632	6	stat.cba.c1
56.36574	6	stat.cba.c1
59.16747	6	stat.cba.c1
60.14286	6	stat.cba.c1
56.97973	6	stat.cba.c1
53.887		6	stat.cba.c1
57.81522	6	stat.cba.c1
56.69421	6	stat.cba.c1
55.59349	6	stat.cba.c1
59.36709	6	stat.cba.c1
51.41333	6	stat.cba.c1
58.75539	6	stat.cba.c1
59.41414	6	stat.cba.c1
56.66047	6	stat.cba.c1
56.01818	6	stat.cba.c1
58.1791		6	stat.cba.c1
56.81915	6	stat.cba.c1
53.3913		6	stat.cba.c1
57.23296	6	stat.cba.c1
56.02581	6	stat.cba.c1
57.9396		6	stat.cba.c1
58.97235	6	stat.cba.c1
57.03247	6	stat.cba.c1
51.19429	6	stat.cba.c1
57.04737	6	stat.cba.c1
56.27857	6	stat.cba.c1
56.06533	6	stat.cba.c1
57.93182	6	stat.cba.c1
57.28054	6	stat.cba.c1
51.52571	6	stat.cba.c1
56.04712	6	stat.cba.c1
55.62567	6	stat.cba.c1
57.02459	6	stat.cba.c1
56.54187	6	stat.cba.c1
55.17767	6	stat.cba.c1
144.089		6	stat.cba.c1
57.39491	6	stat.cba.c1
57.02674	6	stat.cba.c1
49.07692	6	stat.cba.c1
56.47573	6	stat.cba.c1
55.71569	6	stat.cba.c1
52.95614	6	stat.cba.c1
56.96795	6	stat.cba.c1
53.24064	6	stat.cba.c1
56.18067	6	stat.cba.c1
56.10526	6	stat.cba.c1
50.42138	6	stat.cba.c1
