# Supplementary material for: Improved Statistical Analysis of Low Abundance Phenomena in Bimodal Bacterial Populations
Source: PLoS One. 2013 Oct 30;8(10):e78288. doi: 10.1371/journal.pone.0078288 (PMC3813492; doi:10.1371/journal.pone.0078288)
Supplement: Protocol S2 — Scripts and functions for quantification of low abundance phenomena in bimodal populations. This file contains the proposed R scripts and functions for quantifying low abundance phenomena in bimodal populations. Comments within scripts and the README file serve as step-by-step guidance for the implementation of the relevant functions in R. An example data set is included, allowing for a demonstration of the relevant functions while following the step-by-step procedure. (ZIP) [file pone.0078288.s014.zip › FINDSUB/FINDSUB_code.R]

# function codes
#################
#.. The following code defines the functions findsub(), get.ci(), and get.ci.other().
#.. findsub() quantifies small sub-population effects according to the methods "default",
#.. "manual", "boxplot1.5", "boxplot3" or "other", which can be chosen via the argument mode. 
#.. get.ci() bootstraps "default", "manual", "boxplot1.5", or "boxplot3", which can be chosen 
#.. via the argument mode. Arguments R and trials determine the number of bootstraps for the methods 
#.. "boxplot1.5" or "boxplot3" and "default" or "manual", repectively.
#.. get.ci.other() bootstraps population mean (mean), 95th percentile (perc.95), booseted mean (boost), 
#.. population mean top 5% (top.5). Argument R determines the number of bootstraps.
#.. For a step-by-step guidance on the implementation and use of below functions open the files 
#.. StepByStepVersion1.r or StepByStepVersion2.r and follow instructions
#################

############ findsub function
findsub <- function (x = example.data$value, mode = "default") {
	graphics.off()
	dev.off(!1)
	if (mode == "default") {
		c <-as.data.frame(qqnorm(x,ylab="Fluorescence (AGV)"))
		mtext(3,text= paste ("cutoff mode=",mode))
		my.p1<-locator(n=1)
		abline(v=my.p1$x)
		text("Min", x= my.p1$x+0.25, y=max(c$y)-2*max(c$y)/100)
		my.p2<-locator(n=1)
		abline(v=my.p2$x)
		text("Max", x= my.p2$x+0.25, y=max(c$y)-2*max(c$y)/100)

		sub.c <- subset(c, x>=my.p1$x & x<=my.p2$x)
		points(sub.c, pch = 21, bg="red", col="red", cex = 1)

		upper.y <- quantile(sub.c$y,0.75)
		lower.y <- quantile(sub.c$y,0.25)
		median.y <- median (sub.c$y)

		core <- subset(sub.c, y>=lower.y & y<=upper.y)
		points(core, pch = 21, bg="green", col="green", cex = 1)
		abline(h=median.y, col="black")
		text("median", x= -2.5, y=median.y+2*max(c$y)/100)

		lm.core <- lm(core$y~core$x)
		abline(lm.core, col="green")

		slope <- coefficients(lm.core)[[2]]
		cut.off<-round(slope*qnorm(0.995)+median.y,2)
		abline(h=cut.off, col="black", lwd=2, lty=2)
		text(paste("cutoff=",cut.off), x= -2.5, y=cut.off+2*max(c$y)/100)

		subpop <<- subset(c, y > cut.off)
		points(subpop, pch = 21, bg="green", col="green", cex = 1)

		sub.perc <<- round(length(subpop$y)/length(c$y)*100,2)
		sub.mean <- round(mean(subpop$y),2)

		text(paste("perc=",sub.perc,"%"),x=0,y=cut.off+2*max(c$y)/100,col="black")
		text(paste("mean=",sub.mean),x=0,y=cut.off+8*max(c$y)/100,col="black")

		if (length(subpop$x) > 1){
			dev.new(width=6,height=3)
			par(mfrow=c(1,2))
			hist(subpop$y, xlab="Fluorescence (AGV)")
			qqnorm(subpop$y, ylab="Fluorescence (AGV)")
			qqline(subpop$y)
		}

		
		my.data.frame <- data.frame(mode,cut.off,length(subpop$y),length(c$y),sub.perc,sub.mean, row.names=NULL)
		names(my.data.frame)<-c("mode","cutoff","n.sub-pop","n.total","%.sub-pop","mean.sub-pop")
		my.data.frame
		
	} else if (mode == "manual") {
			
		c <-as.data.frame(qqnorm(x,ylab="Fluorescence (AGV)"))
		mtext(3,text= paste ("cutoff mode=",mode))
		my.p1<-locator(n=1)
		#abline(v=my.p1$x)
		abline(h=my.p1$y, col="black", lwd=2, lty=2)
		
		cut.off<-round(my.p1$y,2)
		text(paste("cutoff=",cut.off), x= -2.5, y=cut.off+2*max(c$y)/100)

		subpop <<- subset(c, y > cut.off)
		points(subpop, pch = 21, bg="green", col="green", cex = 1)

		sub.perc <<- round(length(subpop$y)/length(c$y)*100,2)
		sub.mean <- round(mean(subpop$y),2)

		text(paste("perc=",sub.perc,"%"),x=0,y=cut.off+2*max(c$y)/100,col="black")
		text(paste("mean=",sub.mean),x=0,y=cut.off+8*max(c$y)/100,col="black")
		mtext(3,text= paste ("cutoff mode=",mode))

		if (length(subpop$x) > 1){
			dev.new(width=6,height=3)
			par(mfrow=c(1,2))
			hist(subpop$y, xlab="Fluorescence (AGV)")
			qqnorm(subpop$y, ylab="Fluorescence (AGV)")
			qqline(subpop$y)
		}

		my.data.frame <- data.frame(mode,cut.off,length(subpop$y),length(c$y),sub.perc,sub.mean, row.names=NULL)
		names(my.data.frame)<-c("mode","cutoff","n.sub-pop","n.total","%.sub-pop","mean.sub-pop")
		my.data.frame

	} else if (mode == "boxplot1.5") {
			
		c <-as.data.frame(qqnorm(x,ylab="Fluorescence (AGV)"))
		
		cut.off<-round(boxplot(c$y,plot=T, range=1.5, add=T, h=F, at=3.4)$stats[5],2)
		abline(h=cut.off, col="black", lwd=2, lty=2)
		text(paste("cutoff=",cut.off), x= -2.5, y=cut.off+2*max(c$y)/100)

		subpop <<- subset(c, y > cut.off)
		points(subpop, pch = 21, bg="green", col="green", cex = 1)

		sub.perc <<- round(length(subpop$y)/length(c$y)*100,2)
		sub.mean <- round(mean(subpop$y),2)

		text(paste("perc=",sub.perc,"%"),x=0,y=cut.off+2*max(c$y)/100,col="black")
		text(paste("mean=",sub.mean),x=0,y=cut.off+8*max(c$y)/100,col="black")
		mtext(3,text= paste ("cutoff mode=",mode))

		dev.new(width=6,height=3)
		par(mfrow=c(1,2))
		hist(subpop$y, xlab="Fluorescence (AGV)")
		qqnorm(subpop$y, ylab="Fluorescence (AGV)")
		qqline(subpop$y)

		my.data.frame <- data.frame(mode,cut.off,length(subpop$y),length(c$y),sub.perc,sub.mean, row.names=NULL)
		names(my.data.frame)<-c("mode","cutoff","n.sub-pop","n.total","%.sub-pop","mean.sub-pop")
		my.data.frame

	} else if (mode == "boxplot3") {
			
		c <-as.data.frame(qqnorm(x,ylab="Fluorescence (AGV)"))
		
		cut.off<-round(boxplot(c$y,plot=T, range=3, add=T, h=F, at=3.4)$stats[5],2)
		abline(h=cut.off, col="black", lwd=2, lty=2)
		text(paste("cutoff=",cut.off), x= -2.5, y=cut.off+2*max(c$y)/100)

		subpop <<- subset(c, y > cut.off)
		points(subpop, pch = 21, bg="green", col="green", cex = 1)

		sub.perc <<- round(length(subpop$y)/length(c$y)*100,2)
		sub.mean <- round(mean(subpop$y),2)

		text(paste("perc=",sub.perc,"%"),x=0,y=cut.off+2*max(c$y)/100,col="black")
		text(paste("mean=",sub.mean),x=0,y=cut.off+8*max(c$y)/100,col="black")
		mtext(3,text= paste ("cutoff mode=",mode))

		dev.new(width=6,height=3)
		par(mfrow=c(1,2))
		hist(subpop$y, xlab="Fluorescence (AGV)")
		qqnorm(subpop$y, ylab="Fluorescence (AGV)")
		qqline(subpop$y)

		my.data.frame <- data.frame(mode,cut.off,length(subpop$y),length(c$y),sub.perc,sub.mean, row.names=NULL)
		names(my.data.frame)<-c("mode","cutoff","n.sub-pop","n.total","%.sub-pop","mean.sub-pop")
		my.data.frame

	} else if (mode == "other") {
		q.75 <- quantile(x,.75)
		q.95 <- quantile(x,.95)
		my.mean <- mean(x)
		my.perc.95 <- quantile(x,.95)
		my.perc.99 <- quantile(x,.99)
		my.boost <- mean(x[x > q.75 & x < q.95])
		my.top5 <- mean(x[x > q.95])
		
		my.data.frame <- data.frame(my.mean,my.perc.95,my.perc.99,my.boost,my.top5, row.names=NULL)
		names(my.data.frame)<-c("mean","perc.95","perc.99","boost","top5")
		my.data.frame
	
	}
}


############ load library for bootstrap functions

library("boot")

############ bootstrap functions for population splitting methods
############ get.ci

fun.boxplot1.5 <- function (x,ind) { 
	cut.off<-round(boxplot(x[ind] ,plot=F, range=1.5, add=T, h=F, at=3.4)$stats[5],2)
	subpop <- x[ind][x[ind] > cut.off]
	sub.perc <- round(length(subpop)/length(x[ind])*100,2)
	sub.perc
	}

fun.boxplot3 <- function (x,ind) { 
	cut.off<-round(boxplot(x[ind] ,plot=F, range=3, add=T, h=F, at=3.4)$stats[5],2)
	subpop <- x[ind][x[ind] > cut.off]
	sub.perc <- round(length(subpop)/length(x[ind])*100,2)
	sub.perc
	}


get.ci <- function (x = example.data$value, mode="default",trials=20, R=500) {
	if (mode == "boxplot1.5") {
		my.boot<-boot(x,fun.boxplot1.5, R=R)
		graphics.off()
		dev.off(!1)
		dev.new(width=8,height=4)
		plot(my.boot)
		mtext("mode=boxplot1.5", line=3)
		my.boot.ci<-boot.ci(my.boot,type=c("norm","basic","perc"))
		names<-c("R","Result","Normal.low","Normal.high","Basic.low","Basic.high","Percent.low","Percent.high")
		results<-c(my.boot.ci$R,my.boot.ci$t0,my.boot.ci$normal[2],my.boot.ci$normal[3],my.boot.ci$basic[4],my.boot.ci$basic[5],my.boot.ci$percent[4],my.boot.ci$percent[5])
		data.frame(row.names=names,results)

	} else if (mode == "boxplot3") {
		my.boot<-boot(x,fun.boxplot3, R=R)
		graphics.off()
		dev.off(!1)
		dev.new(width=8,height=4)
		plot(my.boot)
		mtext("mode=boxplot3", line=3)
		my.boot.ci<-boot.ci(my.boot,type=c("norm","basic","perc"))
		names<-c("R","Result","Normal.low","Normal.high","Basic.low","Basic.high","Percent.low","Percent.high")
		results<-c(my.boot.ci$R,my.boot.ci$t0,my.boot.ci$normal[2],my.boot.ci$normal[3],my.boot.ci$basic[4],my.boot.ci$basic[5],my.boot.ci$percent[4],my.boot.ci$percent[5])
		data.frame(row.names=names,results)

	} else if (mode == "manual") { 	
		my.replicate <<- replicate(trials,findsub(sample(x,size=length(x),replace=T), mode="manual")[1,5])
		graphics.off()
		dev.off(!1)
		dev.new(width=8,height=4)
		par(mfrow=c(1,2))
		hist(my.replicate)
		mtext("mode=manual", line=3)
		qqnorm(my.replicate)
		qqline(my.replicate)
		list(
		quantiles=quantile(my.replicate,probs = c(0.025, 0.975)),
		sd=sd(my.replicate),
		mean=mean(my.replicate),
		ci.95=c(mean(my.replicate)-qnorm(0.975)*sd(my.replicate),mean(my.replicate)+qnorm(0.975)*sd(my.replicate)),
		trials=my.replicate)
		
	} else if (mode == "default") {
		my.replicate <<- replicate(trials,findsub(sample(x,size=length(x),replace=T), mode="default")[1,5])
		graphics.off()
		dev.off(!1)
		dev.new(width=8,height=4)
		par(mfrow=c(1,2))
		hist(my.replicate)
		mtext("mode=default", line=3)
		qqnorm(my.replicate)
		qqline(my.replicate)
		list(
		quantiles=quantile(my.replicate,probs = c(0.025, 0.975)),
		sd=sd(my.replicate),
		mean=mean(my.replicate),
		ci.95=c(mean(my.replicate)-qnorm(0.975)*sd(my.replicate),mean(my.replicate)+qnorm(0.975)*sd(my.replicate)),
		trials=my.replicate)

	}		
}		


############ bootstrap functions for non-population splitting methods
############ get.ci.other

fun.mean <- function (x,ind) { 
	mean(x[ind])
	}

fun.perc95 <- function (x,ind) { 
	quantile(x[ind],.95)
	}

fun.top5 <- function (x,ind) { 
	q.95 <- quantile(x[ind],.95)
	mean(x[ind][x[ind] > q.95])
	}

fun.boost <- function (x,ind) { 
	q.75 <- quantile(x[ind],.75)
	q.95 <- quantile(x[ind],.95)
	mean(x[ind][x[ind] > q.75 & x[ind] < q.95])
	}


get.ci.other <- function(x, mode, R) {

	if (mode == "mean") {
		my.boot<-boot(x,fun.mean, R=R)
		graphics.off()
		dev.off(!1)
		dev.new(width=8,height=4)
		plot(my.boot)
		mtext("mode=mean", line=3)
		my.boot.ci<<-boot.ci(my.boot,type=c("norm","basic","perc"))
		names<-c("R","Result","Normal.low","Normal.high","Basic.low","Basic.high","Percent.low","Percent.high")
		results<-c(my.boot.ci$R,my.boot.ci$t0,my.boot.ci$normal[2],my.boot.ci$normal[3],my.boot.ci$basic[4],my.boot.ci$basic[5],my.boot.ci$percent[4],my.boot.ci$percent[5])
		data.frame(row.names=names,results)

	} else if (mode == "perc.95") {
		my.boot<-boot(x,fun.perc95, R=R)
		graphics.off()
		dev.off(!1)
		dev.new(width=8,height=4)
		plot(my.boot)
		mtext("mode=perc.95", line=3)
		my.boot.ci<<-boot.ci(my.boot,type=c("norm","basic","perc"))
		names<-c("R","Result","Normal.low","Normal.high","Basic.low","Basic.high","Percent.low","Percent.high")
		results<-c(my.boot.ci$R,my.boot.ci$t0,my.boot.ci$normal[2],my.boot.ci$normal[3],my.boot.ci$basic[4],my.boot.ci$basic[5],my.boot.ci$percent[4],my.boot.ci$percent[5])
		data.frame(row.names=names,results)
		
	} else if (mode == "top.5") {
		my.boot<-boot(x,fun.top5, R=R)
		graphics.off()
		dev.off(!1)
		dev.new(width=8,height=4)
		plot(my.boot)
		mtext("mode=top.5", line=3)
		my.boot.ci<<-boot.ci(my.boot,type=c("norm","basic","perc"))
		names<-c("R","Result","Normal.low","Normal.high","Basic.low","Basic.high","Percent.low","Percent.high")
		results<-c(my.boot.ci$R,my.boot.ci$t0,my.boot.ci$normal[2],my.boot.ci$normal[3],my.boot.ci$basic[4],my.boot.ci$basic[5],my.boot.ci$percent[4],my.boot.ci$percent[5])
		data.frame(row.names=names,results)
	
	} else if (mode == "boost") {
		my.boot<-boot(x,fun.boost, R=R)
		graphics.off()
		dev.off(!1)
		dev.new(width=8,height=4)
		plot(my.boot)
		mtext("mode=boost", line=3)
		my.boot.ci<<-boot.ci(my.boot,type=c("norm","basic","perc"))
		names<-c("R","Result","Normal.low","Normal.high","Basic.low","Basic.high","Percent.low","Percent.high")
		results<-c(my.boot.ci$R,my.boot.ci$t0,my.boot.ci$normal[2],my.boot.ci$normal[3],my.boot.ci$basic[4],my.boot.ci$basic[5],my.boot.ci$percent[4],my.boot.ci$percent[5])
		data.frame(row.names=names,results)
	}
}


############ define example data set
example.data <- read.table("example.data.txt", header=TRUE)
############
##.. Single cell eGFP fluorescence values of Pseudomonas knackmussi B13-1343 grown in batch culture on minimal medium with 3-chlorobenzaote (10 mM) to stationary phase, sampled 10 h after reaching stationary phase.
