# Supplementary material for: Improved Statistical Analysis of Low Abundance Phenomena in Bimodal Bacterial Populations
Source: PLoS One. 2013 Oct 30;8(10):e78288. doi: 10.1371/journal.pone.0078288 (PMC3813492; doi:10.1371/journal.pone.0078288)
Supplement: Protocol S2 — Scripts and functions for quantification of low abundance phenomena in bimodal populations. This file contains the proposed R scripts and functions for quantifying low abundance phenomena in bimodal populations. Comments within scripts and the README file serve as step-by-step guidance for the implementation of the relevant functions in R. An example data set is included, allowing for a demonstration of the relevant functions while following the step-by-step procedure. (ZIP) [file pone.0078288.s014.zip › FINDSUB/my.data.txt]

value	image	name
58.92179	1	stat.cba.c1
59.57738	1	stat.cba.c1
64.90225	1	stat.cba.c1
63.31613	1	stat.cba.c1
60.77778	1	stat.cba.c1
57.32632	1	stat.cba.c1
59.43835	1	stat.cba.c1
60.18667	1	stat.cba.c1
64.08108	1	stat.cba.c1
62.45454	1	stat.cba.c1
56.6		1	stat.cba.c1
58.36154	1	stat.cba.c1
63.47663	1	stat.cba.c1
60.75		1	stat.cba.c1
57.34848	1	stat.cba.c1
59.72297	1	stat.cba.c1
61.46323	1	stat.cba.c1
58.31356	1	stat.cba.c1
60.46535	1	stat.cba.c1
60.97727	1	stat.cba.c1
61.01626	1	stat.cba.c1
60.54128	1	stat.cba.c1
63.47895	1	stat.cba.c1
62.51562	1	stat.cba.c1
63.68		1	stat.cba.c1
58.15441	1	stat.cba.c1
62.35294	1	stat.cba.c1
63.31783	1	stat.cba.c1
62.1519		1	stat.cba.c1
63.52985	1	stat.cba.c1
62.59091	1	stat.cba.c1
61.07895	1	stat.cba.c1
65.94566	1	stat.cba.c1
61.6988		1	stat.cba.c1
63.90977	1	stat.cba.c1
62.68485	1	stat.cba.c1
57.84706	1	stat.cba.c1
64.32484	1	stat.cba.c1
64.59615	1	stat.cba.c1
77.38318	1	stat.cba.c1
62.08642	1	stat.cba.c1
62.69298	1	stat.cba.c1
64.32738	1	stat.cba.c1
63.62016	1	stat.cba.c1
59.42735	1	stat.cba.c1
58.07874	1	stat.cba.c1
64.53846	1	stat.cba.c1
174.16	1	stat.cba.c1
62.65649	1	stat.cba.c1
59.416	1	stat.cba.c1
59.07874	1	stat.cba.c1
65.30872	1	stat.cba.c1
61.93277	1	stat.cba.c1
63.30612	1	stat.cba.c1
65.36111	1	stat.cba.c1
58.1039	1	stat.cba.c1
58.69872	1	stat.cba.c1
64.07143	1	stat.cba.c1
58.92814	1	stat.cba.c1
65.01974	1	stat.cba.c1
63.32203	1	stat.cba.c1
62.5969	1	stat.cba.c1
60.38596	1	stat.cba.c1
60.60714	1	stat.cba.c1
64.46392	1	stat.cba.c1
64.97516	1	stat.cba.c1
64.53608	1	stat.cba.c1
60.82114	1	stat.cba.c1
62.96899	1	stat.cba.c1
61.86432	1	stat.cba.c1
57.60163	1	stat.cba.c1
60.45625	1	stat.cba.c1
60.35057	1	stat.cba.c1
63.1938	1	stat.cba.c1
57.74286	1	stat.cba.c1
63.37975	1	stat.cba.c1
61.53435	1	stat.cba.c1
65.1871	1	stat.cba.c1
59.1413	1	stat.cba.c1
56.53608	1	stat.cba.c1
64.97692	1	stat.cba.c1
64.22581	1	stat.cba.c1
59.20395	1	stat.cba.c1
64.89909	1	stat.cba.c1
64.79208	1	stat.cba.c1
62.09649	1	stat.cba.c1
64.15534	1	stat.cba.c1
58.33028	1	stat.cba.c1
63.77778	1	stat.cba.c1
58.21918	1	stat.cba.c1
205.34351	1	stat.cba.c1
64.18301	1	stat.cba.c1
61.15702	1	stat.cba.c1
60.94118	1	stat.cba.c1
64.33018	1	stat.cba.c1
66.01923	1	stat.cba.c1
61.91429	1	stat.cba.c1
61.88514	1	stat.cba.c1
62.13979	1	stat.cba.c1
59.45509	1	stat.cba.c1
60.79167	1	stat.cba.c1
65.68104	1	stat.cba.c1
64.54777	1	stat.cba.c1
65.35976	1	stat.cba.c1
62.08209	1	stat.cba.c1
61.92308	1	stat.cba.c1
61.28902	1	stat.cba.c1
58.49265	1	stat.cba.c1
65.71875	1	stat.cba.c1
65.1496	1	stat.cba.c1
58.50388	1	stat.cba.c1
58.44048	1	stat.cba.c1
65.61539	1	stat.cba.c1
63.96183	1	stat.cba.c1
60.59477	1	stat.cba.c1
61.5619	1	stat.cba.c1
63.92381	1	stat.cba.c1
60.20144	1	stat.cba.c1
60.55963	1	stat.cba.c1
64.78889	1	stat.cba.c1
61.16667	1	stat.cba.c1
57.8843	1	stat.cba.c1
59.76106	1	stat.cba.c1
56.92485	1	stat.cba.c1
64.85714	1	stat.cba.c1
58.32558	1	stat.cba.c1
61.04827	1	stat.cba.c1
62.22222	1	stat.cba.c1
64.3587	1	stat.cba.c1
63.64198	1	stat.cba.c1
61.19355	1	stat.cba.c1
59.06358	1	stat.cba.c1
63.55056	1	stat.cba.c1
59.59633	1	stat.cba.c1
65.45912	1	stat.cba.c1
60.28448	1	stat.cba.c1
57.9375	1	stat.cba.c1
65.07758	1	stat.cba.c1
61.04412	1	stat.cba.c1
64.69444	1	stat.cba.c1
64.56989	1	stat.cba.c1
61.2437	1	stat.cba.c1
64.94	1	stat.cba.c1
64.20301	1	stat.cba.c1
65.09402	1	stat.cba.c1
59.00592	1	stat.cba.c1
59	1	stat.cba.c1
64.69375	1	stat.cba.c1
63.70435	1	stat.cba.c1
64.27895	1	stat.cba.c1
62.38	1	stat.cba.c1
66.58572	1	stat.cba.c1
63.12766	1	stat.cba.c1
65.22523	1	stat.cba.c1
64.89474	1	stat.cba.c1
59.72192	1	stat.cba.c1
59.52941	1	stat.cba.c1
58.24445	1	stat.cba.c1
64.5	1	stat.cba.c1
62.36095	1	stat.cba.c1
63.91925	1	stat.cba.c1
61.65517	1	stat.cba.c1
64.97619	1	stat.cba.c1
65.60249	1	stat.cba.c1
65.20805	1	stat.cba.c1
65.17341	1	stat.cba.c1
59.83594	1	stat.cba.c1
65.51923	1	stat.cba.c1
60.62637	1	stat.cba.c1
61.78571	1	stat.cba.c1
65.48148	1	stat.cba.c1
60.40351	1	stat.cba.c1
61.13636	1	stat.cba.c1
60.65823	1	stat.cba.c1
66.93414	1	stat.cba.c1
66.20618	1	stat.cba.c1
64.95868	1	stat.cba.c1
65.51748	1	stat.cba.c1
64.11111	1	stat.cba.c1
63.63504	1	stat.cba.c1
66.8849	1	stat.cba.c1
64.4138	1	stat.cba.c1
64.84444	1	stat.cba.c1
57.50532	1	stat.cba.c1
62.57433	1	stat.cba.c1
64.20106	1	stat.cba.c1
64.05334	1	stat.cba.c1
65.6371	1	stat.cba.c1
63.47059	1	stat.cba.c1
64.11111	1	stat.cba.c1
70.38037	1	stat.cba.c1
63.9396	1	stat.cba.c1
62	1	stat.cba.c1
65.15517	1	stat.cba.c1
64.13376	1	stat.cba.c1
59.26451	1	stat.cba.c1
66.31123	1	stat.cba.c1
61.15429	1	stat.cba.c1
65.92903	1	stat.cba.c1
65.85714	1	stat.cba.c1
64.82667	1	stat.cba.c1
65.62608	1	stat.cba.c1
64.11399	1	stat.cba.c1
63.79775	1	stat.cba.c1
66.21819	1	stat.cba.c1
57.74522	1	stat.cba.c1
64.95403	1	stat.cba.c1
58.11465	1	stat.cba.c1
65.125	1	stat.cba.c1
65.57832	1	stat.cba.c1
65.86179	1	stat.cba.c1
60.67081	1	stat.cba.c1
64.90845	1	stat.cba.c1
65.6087	1	stat.cba.c1
66.42609	1	stat.cba.c1
65.50467	1	stat.cba.c1
64.58096	1	stat.cba.c1
64.59055	1	stat.cba.c1
63.50926	1	stat.cba.c1
60.46535	1	stat.cba.c1
67.39815	1	stat.cba.c1
65.5034	1	stat.cba.c1
63.97675	1	stat.cba.c1
59.86466	1	stat.cba.c1
65.31818	1	stat.cba.c1
62.55906	1	stat.cba.c1
62.77333	1	stat.cba.c1
65.66467	1	stat.cba.c1
62.40741	1	stat.cba.c1
65.35032	1	stat.cba.c1
65.42975	1	stat.cba.c1
64.91509	1	stat.cba.c1
60.68518	1	stat.cba.c1
61.80588	1	stat.cba.c1
62.57258	1	stat.cba.c1
64.81765	1	stat.cba.c1
66.00917	1	stat.cba.c1
62.06857	1	stat.cba.c1
66.4026	1	stat.cba.c1
64.03497	1	stat.cba.c1
64.41579	1	stat.cba.c1
59.84762	1	stat.cba.c1
65.86325	1	stat.cba.c1
68.31624	1	stat.cba.c1
66.92567	1	stat.cba.c1
65.23913	1	stat.cba.c1
63.55357	1	stat.cba.c1
67.06081	1	stat.cba.c1
67.72043	1	stat.cba.c1
67.22727	1	stat.cba.c1
58.32	1	stat.cba.c1
61.5298	1	stat.cba.c1
64.46154	1	stat.cba.c1
58.11165	1	stat.cba.c1
64.77519	1	stat.cba.c1
67.63793	1	stat.cba.c1
60.38506	1	stat.cba.c1
64.68323	1	stat.cba.c1
66.04166	1	stat.cba.c1
61.74775	1	stat.cba.c1
160.47368	1	stat.cba.c1
65.04118	1	stat.cba.c1
66.82184	1	stat.cba.c1
65.27841	1	stat.cba.c1
60.06081	1	stat.cba.c1
58.13636	1	stat.cba.c1
65.47244	1	stat.cba.c1
67.87051	1	stat.cba.c1
60.66187	1	stat.cba.c1
61.14659	1	stat.cba.c1
64.425	1	stat.cba.c1
63.71622	1	stat.cba.c1
63.48387	1	stat.cba.c1
65.70588	1	stat.cba.c1
66.26316	1	stat.cba.c1
61.50794	1	stat.cba.c1
65.98529	1	stat.cba.c1
62.7069	1	stat.cba.c1
66.78846	1	stat.cba.c1
63.56129	1	stat.cba.c1
65.66854	1	stat.cba.c1
62.91753	1	stat.cba.c1
67.16759	1	stat.cba.c1
63.5137	1	stat.cba.c1
59.10833	1	stat.cba.c1
62.47682	1	stat.cba.c1
65.67213	1	stat.cba.c1
62.11864	1	stat.cba.c1
66.79394	1	stat.cba.c1
62.64602	1	stat.cba.c1
59.35714	1	stat.cba.c1
68.20349	1	stat.cba.c1
59.22876	1	stat.cba.c1
62.65079	1	stat.cba.c1
64.82927	1	stat.cba.c1
63.55844	1	stat.cba.c1
66.43949	1	stat.cba.c1
60.9086	1	stat.cba.c1
58.84971	1	stat.cba.c1
63.19745	1	stat.cba.c1
66.02608	1	stat.cba.c1
67.0637	1	stat.cba.c1
60.83648	1	stat.cba.c1
66.68702	1	stat.cba.c1
57.76033	1	stat.cba.c1
63.94643	1	stat.cba.c1
66.55118	1	stat.cba.c1
64.27049	1	stat.cba.c1
65.85185	1	stat.cba.c1
66.63313	1	stat.cba.c1
65.47849	1	stat.cba.c1
67.27528	1	stat.cba.c1
65.0073	1	stat.cba.c1
66.36095	1	stat.cba.c1
85.17123	1	stat.cba.c1
57.32031	1	stat.cba.c1
63.94118	1	stat.cba.c1
65.59731	1	stat.cba.c1
67.86364	1	stat.cba.c1
60.7835	1	stat.cba.c1
63.02062	1	stat.cba.c1
61.62626	1	stat.cba.c1
67	1	stat.cba.c1
65.67911	1	stat.cba.c1
74.18935	1	stat.cba.c1
60.87387	1	stat.cba.c1
59.70918	1	stat.cba.c1
278.86047	1	stat.cba.c1
62.59375	1	stat.cba.c1
62.84246	1	stat.cba.c1
64.08823	1	stat.cba.c1
59.93919	1	stat.cba.c1
66.79452	1	stat.cba.c1
65.16279	1	stat.cba.c1
138.78218	1	stat.cba.c1
57.97423	1	stat.cba.c1
60.48305	1	stat.cba.c1
75.76596	1	stat.cba.c1
66.075	1	stat.cba.c1
60.69182	1	stat.cba.c1
65.03333	1	stat.cba.c1
58.27857	1	stat.cba.c1
62.67647	1	stat.cba.c1
67.47482	1	stat.cba.c1
66.21622	1	stat.cba.c1
67.38194	1	stat.cba.c1
62.6129	1	stat.cba.c1
59.65734	1	stat.cba.c1
62.69118	1	stat.cba.c1
59.89844	1	stat.cba.c1
66.61947	1	stat.cba.c1
65.47369	1	stat.cba.c1
66.07633	1	stat.cba.c1
65.44927	1	stat.cba.c1
58.80189	1	stat.cba.c1
64.7193	1	stat.cba.c1
65.33577	1	stat.cba.c1
61.19022	1	stat.cba.c1
64.25874	1	stat.cba.c1
65.86029	1	stat.cba.c1
64.71951	1	stat.cba.c1
65.86069	1	stat.cba.c1
64.08029	1	stat.cba.c1
59.46111	1	stat.cba.c1
65.71584	1	stat.cba.c1
64.4359	1	stat.cba.c1
58.80952	1	stat.cba.c1
58.31783	1	stat.cba.c1
64.66257	1	stat.cba.c1
61.06358	1	stat.cba.c1
65.68807	1	stat.cba.c1
66.19334	1	stat.cba.c1
67.44706	1	stat.cba.c1
64.26974	1	stat.cba.c1
65.92647	1	stat.cba.c1
65.38525	1	stat.cba.c1
65.75301	1	stat.cba.c1
61.73787	1	stat.cba.c1
64.97714	1	stat.cba.c1
63.6213	1	stat.cba.c1
62.59064	1	stat.cba.c1
66.07746	1	stat.cba.c1
64.88696	1	stat.cba.c1
205.19231	1	stat.cba.c1
63.44961	1	stat.cba.c1
59.11111	1	stat.cba.c1
65.92308	1	stat.cba.c1
64.76974	1	stat.cba.c1
64.32624	1	stat.cba.c1
61.67598	1	stat.cba.c1
66.47015	1	stat.cba.c1
135.47826	1	stat.cba.c1
66.34409	1	stat.cba.c1
64.5	1	stat.cba.c1
65.50276	1	stat.cba.c1
62.5	1	stat.cba.c1
65.64767	1	stat.cba.c1
64.47272	1	stat.cba.c1
266.29999	1	stat.cba.c1
63.83193	1	stat.cba.c1
63.92398	1	stat.cba.c1
65.488	1	stat.cba.c1
60.06918	1	stat.cba.c1
66.13187	1	stat.cba.c1
66.35915	1	stat.cba.c1
65.65868	1	stat.cba.c1
63.74468	1	stat.cba.c1
64.23585	1	stat.cba.c1
61.20253	1	stat.cba.c1
64.08876	1	stat.cba.c1
64.04	1	stat.cba.c1
64.41143	1	stat.cba.c1
69.3937	1	stat.cba.c1
65.47872	1	stat.cba.c1
66.09677	1	stat.cba.c1
63.62238	1	stat.cba.c1
66.78947	1	stat.cba.c1
64.88721	1	stat.cba.c1
66.25	1	stat.cba.c1
66.07784	1	stat.cba.c1
63.80142	1	stat.cba.c1
63.32044	1	stat.cba.c1
62.15464	1	stat.cba.c1
66.88235	1	stat.cba.c1
62.94531	1	stat.cba.c1
64.05298	1	stat.cba.c1
65.10857	1	stat.cba.c1
58.55102	1	stat.cba.c1
59.5375	1	stat.cba.c1
67.89764	1	stat.cba.c1
64.85276	1	stat.cba.c1
66.18493	1	stat.cba.c1
61.81897	1	stat.cba.c1
65.27814	1	stat.cba.c1
65.39893	1	stat.cba.c1
65.56618	1	stat.cba.c1
63.71304	1	stat.cba.c1
66.61429	1	stat.cba.c1
62.83333	1	stat.cba.c1
58.51449	1	stat.cba.c1
65.35767	1	stat.cba.c1
62.70543	1	stat.cba.c1
63.91892	1	stat.cba.c1
64.5	1	stat.cba.c1
66	1	stat.cba.c1
66.20588	1	stat.cba.c1
63.27083	1	stat.cba.c1
64.20536	1	stat.cba.c1
58.87943	1	stat.cba.c1
56.73825	1	stat.cba.c1
66.66393	1	stat.cba.c1
67.68712	1	stat.cba.c1
65.79195	1	stat.cba.c1
59.82967	1	stat.cba.c1
57.55882	1	stat.cba.c1
179.13179	1	stat.cba.c1
60.88152	1	stat.cba.c1
62.09709	1	stat.cba.c1
63.41509	1	stat.cba.c1
72.51613	1	stat.cba.c1
65.03049	1	stat.cba.c1
66.1875	1	stat.cba.c1
66.47469	1	stat.cba.c1
58.60638	1	stat.cba.c1
63.48454	1	stat.cba.c1
67.37888	1	stat.cba.c1
67.53846	1	stat.cba.c1
62.87586	1	stat.cba.c1
62.9435	1	stat.cba.c1
58.89759	1	stat.cba.c1
66.50758	1	stat.cba.c1
58.7234	1	stat.cba.c1
66.48515	1	stat.cba.c1
59.01482	1	stat.cba.c1
65.97633	1	stat.cba.c1
65.87805	1	stat.cba.c1
64.76923	1	stat.cba.c1
65.70556	1	stat.cba.c1
64.64754	1	stat.cba.c1
59.00794	1	stat.cba.c1
63.98602	1	stat.cba.c1
64.78513	1	stat.cba.c1
64.99029	1	stat.cba.c1
61.62195	1	stat.cba.c1
66.11594	1	stat.cba.c1
63.27703	1	stat.cba.c1
62.30208	1	stat.cba.c1
63.47887	1	stat.cba.c1
67.26772	1	stat.cba.c1
63.87766	1	stat.cba.c1
58.89247	1	stat.cba.c1
101.90839	1	stat.cba.c1
63.31343	1	stat.cba.c1
60.05096	1	stat.cba.c1
64	1	stat.cba.c1
62.01087	1	stat.cba.c1
64.66666	1	stat.cba.c1
64.42277	1	stat.cba.c1
60.66471	1	stat.cba.c1
64.57236	1	stat.cba.c1
60.13636	1	stat.cba.c1
64.67227	1	stat.cba.c1
63.63393	1	stat.cba.c1
62.69792	1	stat.cba.c1
63.86428	1	stat.cba.c1
63.52	1	stat.cba.c1
59.42079	1	stat.cba.c1
64.4539	1	stat.cba.c1
64.03448	1	stat.cba.c1
63.37594	1	stat.cba.c1
63.84277	1	stat.cba.c1
58.51613	1	stat.cba.c1
61.88496	1	stat.cba.c1
63.17742	1	stat.cba.c1
65.95763	1	stat.cba.c1
64.72483	1	stat.cba.c1
64.98676	1	stat.cba.c1
56.83607	1	stat.cba.c1
64.70213	1	stat.cba.c1
63.12632	1	stat.cba.c1
61.81897	1	stat.cba.c1
64.59016	1	stat.cba.c1
61.76191	1	stat.cba.c1
59.95041	1	stat.cba.c1
60.40708	1	stat.cba.c1
61.5473	1	stat.cba.c1
62.14966	1	stat.cba.c1
57.76923	1	stat.cba.c1
60.32911	1	stat.cba.c1
65.18667	1	stat.cba.c1
63.96947	1	stat.cba.c1
65.14706	1	stat.cba.c1
67.075	1	stat.cba.c1
63	1	stat.cba.c1
63.90132	1	stat.cba.c1
61.71667	1	stat.cba.c1
66.1129	1	stat.cba.c1
141.8923	1	stat.cba.c1
65.17683	1	stat.cba.c1
57.76216	1	stat.cba.c1
61.08497	1	stat.cba.c1
57.59748	1	stat.cba.c1
62.16031	1	stat.cba.c1
64.32278	1	stat.cba.c1
62.25197	1	stat.cba.c1
60.71094	1	stat.cba.c1
66.10938	1	stat.cba.c1
67.56944	1	stat.cba.c1
64.70068	1	stat.cba.c1
65.17266	1	stat.cba.c1
63.8705	1	stat.cba.c1
59.82609	1	stat.cba.c1
58.90588	1	stat.cba.c1
62.73684	1	stat.cba.c1
62.8	1	stat.cba.c1
63.82456	1	stat.cba.c1
63.63235	1	stat.cba.c1
59.36601	1	stat.cba.c1
65.15528	1	stat.cba.c1
57.44651	1	stat.cba.c1
65.47973	1	stat.cba.c1
62.87037	1	stat.cba.c1
63.82836	1	stat.cba.c1
62.03306	1	stat.cba.c1
63.891	1	stat.cba.c1
60.33071	1	stat.cba.c1
60.57447	1	stat.cba.c1
62.75269	1	stat.cba.c1
62.46667	1	stat.cba.c1
63.59016	1	stat.cba.c1
63.56863	1	stat.cba.c1
58.18333	1	stat.cba.c1
64.60773	1	stat.cba.c1
58.75	1	stat.cba.c1
65.83077	1	stat.cba.c1
64.70322	1	stat.cba.c1
63.92969	1	stat.cba.c1
65.48598	1	stat.cba.c1
62.62759	1	stat.cba.c1
62.36458	1	stat.cba.c1
58.29134	1	stat.cba.c1
63.98913	1	stat.cba.c1
58.3871	1	stat.cba.c1
61.58823	1	stat.cba.c1
57.01143	1	stat.cba.c1
61.93496	1	stat.cba.c1
64.13861	1	stat.cba.c1
62.08427	1	stat.cba.c1
57.74453	1	stat.cba.c1
61.43363	1	stat.cba.c1
62.82576	1	stat.cba.c1
62.22641	1	stat.cba.c1
62.71765	1	stat.cba.c1
61.825	1	stat.cba.c1
64.49586	1	stat.cba.c1
60.32323	1	stat.cba.c1
64.61832	1	stat.cba.c1
62.43518	1	stat.cba.c1
60.9932	1	stat.cba.c1
62.82576	1	stat.cba.c1
63.752	1	stat.cba.c1
57.17262	1	stat.cba.c1
63.20207	1	stat.cba.c1
61.68939	1	stat.cba.c1
63.36364	1	stat.cba.c1
62.07634	1	stat.cba.c1
60.62632	1	stat.cba.c1
65.7479	1	stat.cba.c1
63.14365	1	stat.cba.c1
61.28	1	stat.cba.c1
58.53104	1	stat.cba.c1
61.23485	1	stat.cba.c1
62.45614	1	stat.cba.c1
61.75163	1	stat.cba.c1
63.168	1	stat.cba.c1
61.625	1	stat.cba.c1
62.27068	1	stat.cba.c1
58.49557	1	stat.cba.c1
57.40397	1	stat.cba.c1
60.88406	1	stat.cba.c1
61.77778	1	stat.cba.c1
60.52137	1	stat.cba.c1
63.27586	1	stat.cba.c1
59.74815	1	stat.cba.c1
58.80606	1	stat.cba.c1
57.37815	1	stat.cba.c1
59.59494	1	stat.cba.c1
59.11377	1	stat.cba.c1
60.57	1	stat.cba.c1
60.6039	1	stat.cba.c1
57.60563	1	stat.cba.c1
61.16477	1	stat.cba.c1
63.48485	1	stat.cba.c1
61.08929	1	stat.cba.c1
56.80769	1	stat.cba.c1
58.39264	1	stat.cba.c1
56.88044	1	stat.cba.c1
62.22963	1	stat.cba.c1
63.34746	1	stat.cba.c1
59.06779	1	stat.cba.c1
59.84091	1	stat.cba.c1
61.85484	1	stat.cba.c1
63.40278	1	stat.cba.c1
61.9096	1	stat.cba.c1
169.38281	1	stat.cba.c1
63.62353	1	stat.cba.c1
61.8718	1	stat.cba.c1
61.74016	1	stat.cba.c1
58.79793	1	stat.cba.c1
61.14535	1	stat.cba.c1
55.06977	1	stat.cba.c1
59.04386	1	stat.cba.c1
60.60151	1	stat.cba.c1
60.1405	1	stat.cba.c1
60.4127	1	stat.cba.c1
63.15569	1	stat.cba.c1
61.18705	1	stat.cba.c1
55.23585	1	stat.cba.c1
58.82963	1	stat.cba.c1
62.65137	1	stat.cba.c1
60.87603	1	stat.cba.c1
55.752	1	stat.cba.c1
59.22619	1	stat.cba.c1
58.58929	1	stat.cba.c1
61.61078	1	stat.cba.c1
63.304	1	stat.cba.c1
61.49606	1	stat.cba.c1
57.24832	1	stat.cba.c1
61.7972	1	stat.cba.c1
57.19889	1	stat.cba.c1
55.84211	1	stat.cba.c1
60.34646	1	stat.cba.c1
58.64667	1	stat.cba.c1
60.90833	1	stat.cba.c1
54.78808	1	stat.cba.c1
54.39855	1	stat.cba.c1
60.53906	1	stat.cba.c1
64.06429	1	stat.cba.c1
58.87288	1	stat.cba.c1
62.375	1	stat.cba.c1
63.46584	1	stat.cba.c1
59.44915	1	stat.cba.c1
62.29906	1	stat.cba.c1
62.54902	1	stat.cba.c1
61.07752	1	stat.cba.c1
60.16162	1	stat.cba.c1
61.33333	1	stat.cba.c1
58.67284	1	stat.cba.c1
57.24375	1	stat.cba.c1
60.74468	1	stat.cba.c1
54.40206	1	stat.cba.c1
187.97386	1	stat.cba.c1
62.19841	1	stat.cba.c1
57.4918	1	stat.cba.c1
59.25806	1	stat.cba.c1
60.82857	1	stat.cba.c1
60.62567	1	stat.cba.c1
61.80588	1	stat.cba.c1
60.87861	1	stat.cba.c1
60.83838	1	stat.cba.c1
62.13665	1	stat.cba.c1
53.30303	1	stat.cba.c1
52.30534	1	stat.cba.c1
60.01398	1	stat.cba.c1
60.27119	1	stat.cba.c1
62.08929	1	stat.cba.c1
59.42138	1	stat.cba.c1
59.41803	1	stat.cba.c1
53.66906	1	stat.cba.c1
53.40964	1	stat.cba.c1
61.01105	1	stat.cba.c1
59.72897	1	stat.cba.c1
61.44697	1	stat.cba.c1
61.15789	1	stat.cba.c1
60.36449	1	stat.cba.c1
61.49286	1	stat.cba.c1
53.61184	1	stat.cba.c1
54.35897	1	stat.cba.c1
60.06452	1	stat.cba.c1
59.02113	1	stat.cba.c1
58.9798	1	stat.cba.c1
53.51042	1	stat.cba.c1
52.59292	1	stat.cba.c1
60.25874	1	stat.cba.c1
59.13402	1	stat.cba.c1
58.14894	1	stat.cba.c1
58.99459	1	stat.cba.c1
58.78704	1	stat.cba.c1
60.41935	1	stat.cba.c1
60.392	1	stat.cba.c1
53.11428	1	stat.cba.c1
60.76316	1	stat.cba.c1
54.44286	1	stat.cba.c1
62.91333	1	stat.cba.c1
59.78814	1	stat.cba.c1
61.01176	1	stat.cba.c1
59.72549	1	stat.cba.c1
56.16406	1	stat.cba.c1
60.00625	1	stat.cba.c1
60.37097	1	stat.cba.c1
59.59406	1	stat.cba.c1
58.14935	1	stat.cba.c1
52.38384	1	stat.cba.c1
52.52817	1	stat.cba.c1
63.37391	1	stat.cba.c1
59.70714	1	stat.cba.c1
56.15929	1	stat.cba.c1
58.93182	1	stat.cba.c1
59.63077	1	stat.cba.c1
59.72	1	stat.cba.c1
60.84615	1	stat.cba.c1
58.04	1	stat.cba.c1
60.12778	1	stat.cba.c1
60.09402	1	stat.cba.c1
59.39394	1	stat.cba.c1
55.4375	1	stat.cba.c1
60.97316	1	stat.cba.c1
53.01695	1	stat.cba.c1
58.15569	2	stat.cba.c1
54.93853	2	stat.cba.c1
58.42105	2	stat.cba.c1
59.77169	2	stat.cba.c1
55.47514	2	stat.cba.c1
59.10796	2	stat.cba.c1
60.95745	2	stat.cba.c1
59.87603	2	stat.cba.c1
60.5	2	stat.cba.c1
56.27555	2	stat.cba.c1
59.36842	2	stat.cba.c1
58.29167	2	stat.cba.c1
53.99219	2	stat.cba.c1
57.4965	2	stat.cba.c1
55.65454	2	stat.cba.c1
56.74654	2	stat.cba.c1
55.25229	2	stat.cba.c1
57.66667	2	stat.cba.c1
57.53465	2	stat.cba.c1
59.58794	2	stat.cba.c1
59.70677	2	stat.cba.c1
56.04044	2	stat.cba.c1
56.64021	2	stat.cba.c1
55.39691	2	stat.cba.c1
58.40385	2	stat.cba.c1
60.61364	2	stat.cba.c1
60.48246	2	stat.cba.c1
56.99127	2	stat.cba.c1
58.02966	2	stat.cba.c1
60.15741	2	stat.cba.c1
55.66887	2	stat.cba.c1
57.48276	2	stat.cba.c1
60.36871	2	stat.cba.c1
62.11173	2	stat.cba.c1
55.82243	2	stat.cba.c1
56.9959	2	stat.cba.c1
62.1073	2	stat.cba.c1
55.5875	2	stat.cba.c1
60.98713	2	stat.cba.c1
57	2	stat.cba.c1
56.2827	2	stat.cba.c1
62.17919	2	stat.cba.c1
56.32044	2	stat.cba.c1
64.01887	2	stat.cba.c1
62.12335	2	stat.cba.c1
56.77215	2	stat.cba.c1
57.76237	2	stat.cba.c1
56.19512	2	stat.cba.c1
61.80214	2	stat.cba.c1
58.15758	2	stat.cba.c1
56.67391	2	stat.cba.c1
63.575	2	stat.cba.c1
57.875	2	stat.cba.c1
62.37572	2	stat.cba.c1
54.19761	2	stat.cba.c1
60.80093	2	stat.cba.c1
57.87681	2	stat.cba.c1
58.9353	2	stat.cba.c1
58.26897	2	stat.cba.c1
61.29268	2	stat.cba.c1
55.41317	2	stat.cba.c1
58.78261	2	stat.cba.c1
55.91667	2	stat.cba.c1
57.13408	2	stat.cba.c1
56.51075	2	stat.cba.c1
56.31604	2	stat.cba.c1
61.9774	2	stat.cba.c1
62.06844	2	stat.cba.c1
61.47552	2	stat.cba.c1
62.2328	2	stat.cba.c1
57.24339	2	stat.cba.c1
63.65101	2	stat.cba.c1
61.58091	2	stat.cba.c1
62.68571	2	stat.cba.c1
62.8984	2	stat.cba.c1
61.84685	2	stat.cba.c1
62.44068	2	stat.cba.c1
58.77404	2	stat.cba.c1
59.83539	2	stat.cba.c1
64.03165	2	stat.cba.c1
58.6028	2	stat.cba.c1
64.97675	2	stat.cba.c1
55.4	2	stat.cba.c1
58.44444	2	stat.cba.c1
61.91398	2	stat.cba.c1
62.85616	2	stat.cba.c1
61.77301	2	stat.cba.c1
56.44134	2	stat.cba.c1
55.53879	2	stat.cba.c1
59.18634	2	stat.cba.c1
62.74009	2	stat.cba.c1
63.42759	2	stat.cba.c1
62.23809	2	stat.cba.c1
56.59864	2	stat.cba.c1
55.66837	2	stat.cba.c1
57.66443	2	stat.cba.c1
62.63	2	stat.cba.c1
56.77245	2	stat.cba.c1
56.12981	2	stat.cba.c1
62.70984	2	stat.cba.c1
63.27273	2	stat.cba.c1
59.42268	2	stat.cba.c1
61.02372	2	stat.cba.c1
57.73358	2	stat.cba.c1
60.24352	2	stat.cba.c1
57.27273	2	stat.cba.c1
64.56493	2	stat.cba.c1
63.41558	2	stat.cba.c1
62.8341	2	stat.cba.c1
63.16667	2	stat.cba.c1
62.32609	2	stat.cba.c1
62.66851	2	stat.cba.c1
61.92941	2	stat.cba.c1
63.65761	2	stat.cba.c1
55.77959	2	stat.cba.c1
57.56886	2	stat.cba.c1
63.23834	2	stat.cba.c1
63.58294	2	stat.cba.c1
62.97059	2	stat.cba.c1
63.59804	2	stat.cba.c1
61.91324	2	stat.cba.c1
58.53247	2	stat.cba.c1
62.54891	2	stat.cba.c1
61.90909	2	stat.cba.c1
62.64249	2	stat.cba.c1
58.97468	2	stat.cba.c1
58.08878	2	stat.cba.c1
57.46561	2	stat.cba.c1
62.344	2	stat.cba.c1
56.30864	2	stat.cba.c1
61.65285	2	stat.cba.c1
61.05833	2	stat.cba.c1
57.6682	2	stat.cba.c1
56.04321	2	stat.cba.c1
61.67317	2	stat.cba.c1
61.49774	2	stat.cba.c1
55.6	2	stat.cba.c1
61.26923	2	stat.cba.c1
56.42222	2	stat.cba.c1
63.40164	2	stat.cba.c1
63.54237	2	stat.cba.c1
61.14865	2	stat.cba.c1
60.90517	2	stat.cba.c1
60.86364	2	stat.cba.c1
57.22798	2	stat.cba.c1
62.01818	2	stat.cba.c1
62.64754	2	stat.cba.c1
56.69192	2	stat.cba.c1
62.64557	2	stat.cba.c1
55.36771	2	stat.cba.c1
54.92046	2	stat.cba.c1
61.5414	2	stat.cba.c1
60.80952	2	stat.cba.c1
61.69953	2	stat.cba.c1
59.37888	2	stat.cba.c1
62.20139	2	stat.cba.c1
60.9625	2	stat.cba.c1
56.10494	2	stat.cba.c1
58.444	2	stat.cba.c1
59.25714	2	stat.cba.c1
61.66667	2	stat.cba.c1
61.92558	2	stat.cba.c1
61.47727	2	stat.cba.c1
65.12727	2	stat.cba.c1
58.65563	2	stat.cba.c1
61.99286	2	stat.cba.c1
63.44041	2	stat.cba.c1
59.56039	2	stat.cba.c1
60.59111	2	stat.cba.c1
62.51596	2	stat.cba.c1
60.36364	2	stat.cba.c1
62.49327	2	stat.cba.c1
63.47938	2	stat.cba.c1
65.6474	2	stat.cba.c1
56.81545	2	stat.cba.c1
62.28477	2	stat.cba.c1
62.75714	2	stat.cba.c1
63.675	2	stat.cba.c1
61.63158	2	stat.cba.c1
58.31225	2	stat.cba.c1
59.22124	2	stat.cba.c1
61.77778	2	stat.cba.c1
57.31667	2	stat.cba.c1
62.03968	2	stat.cba.c1
55.7347	2	stat.cba.c1
108.37056	2	stat.cba.c1
59.26587	2	stat.cba.c1
63.40437	2	stat.cba.c1
64.14111	2	stat.cba.c1
63.16098	2	stat.cba.c1
61.88489	2	stat.cba.c1
60.41071	2	stat.cba.c1
64.22891	2	stat.cba.c1
57.34884	2	stat.cba.c1
62.94258	2	stat.cba.c1
62.14371	2	stat.cba.c1
55.71144	2	stat.cba.c1
62.69597	2	stat.cba.c1
63.29131	2	stat.cba.c1
62.54348	2	stat.cba.c1
63.57265	2	stat.cba.c1
62.41259	2	stat.cba.c1
63.22581	2	stat.cba.c1
62.89119	2	stat.cba.c1
62.76087	2	stat.cba.c1
60.54148	2	stat.cba.c1
57.29824	2	stat.cba.c1
63.08182	2	stat.cba.c1
64.17778	2	stat.cba.c1
59.5679	2	stat.cba.c1
62.0904	2	stat.cba.c1
55.88607	2	stat.cba.c1
64.02325	2	stat.cba.c1
58.83621	2	stat.cba.c1
62.31915	2	stat.cba.c1
56.33333	2	stat.cba.c1
62.81057	2	stat.cba.c1
62.98378	2	stat.cba.c1
62.61692	2	stat.cba.c1
61.81061	2	stat.cba.c1
62.77564	2	stat.cba.c1
62.5	2	stat.cba.c1
58.525	2	stat.cba.c1
61.06161	2	stat.cba.c1
61.45333	2	stat.cba.c1
138.88524	2	stat.cba.c1
62.09848	2	stat.cba.c1
60.10938	2	stat.cba.c1
58.94527	2	stat.cba.c1
62.47549	2	stat.cba.c1
62.85854	2	stat.cba.c1
54.89618	2	stat.cba.c1
59.60448	2	stat.cba.c1
61.04412	2	stat.cba.c1
61.49091	2	stat.cba.c1
62.54041	2	stat.cba.c1
61.48731	2	stat.cba.c1
61.52663	2	stat.cba.c1
61.99539	2	stat.cba.c1
61.4585	2	stat.cba.c1
57.43796	2	stat.cba.c1
62.43256	2	stat.cba.c1
56.01015	2	stat.cba.c1
61.78767	2	stat.cba.c1
56.49231	2	stat.cba.c1
61.27004	2	stat.cba.c1
55.15909	2	stat.cba.c1
61.44102	2	stat.cba.c1
62.3913	2	stat.cba.c1
60.02747	2	stat.cba.c1
60.06915	2	stat.cba.c1
60	2	stat.cba.c1
64.02718	2	stat.cba.c1
59.39894	2	stat.cba.c1
60.88208	2	stat.cba.c1
62.83516	2	stat.cba.c1
61.10931	2	stat.cba.c1
62.26692	2	stat.cba.c1
62.22134	2	stat.cba.c1
62.70721	2	stat.cba.c1
62.99359	2	stat.cba.c1
59.02551	2	stat.cba.c1
57.46396	2	stat.cba.c1
63.20192	2	stat.cba.c1
57.51333	2	stat.cba.c1
60.51095	2	stat.cba.c1
61.67901	2	stat.cba.c1
62.72826	2	stat.cba.c1
60.99459	2	stat.cba.c1
60.00694	2	stat.cba.c1
60.68033	2	stat.cba.c1
58.44809	2	stat.cba.c1
58.31677	2	stat.cba.c1
62.87568	2	stat.cba.c1
62.40157	2	stat.cba.c1
60.63248	2	stat.cba.c1
62.07936	2	stat.cba.c1
