# Supplementary material for: Improved Statistical Analysis of Low Abundance Phenomena in Bimodal Bacterial Populations
Source: PLoS One. 2013 Oct 30;8(10):e78288. doi: 10.1371/journal.pone.0078288 (PMC3813492; doi:10.1371/journal.pone.0078288)
Supplement: Protocol S2 — Scripts and functions for quantification of low abundance phenomena in bimodal populations. This file contains the proposed R scripts and functions for quantifying low abundance phenomena in bimodal populations. Comments within scripts and the README file serve as step-by-step guidance for the implementation of the relevant functions in R. An example data set is included, allowing for a demonstration of the relevant functions while following the step-by-step procedure. (ZIP) [file pone.0078288.s014.zip › FINDSUB/README.txt]

For step by step guidance on the implementation of FINDSUB functions in R, open R scripts step.by.step.script1 or step.by.step.script2 and follow the instructions. Either script should work equally well, the difference being while step.by.step.script2 imports all associated files and code as an R workspace file, step.by.step.script1 directs you to import these files one by one separately and without need of an R workspace file. step.by.step.script1 is for those who want to understand the code and play with it in the FINDSUB_code.R file. 

FINDSUB functions was tested on the following version of R:

R 2.9.2 GUI 1.29 Tiger build 32-bit (5464)

It was tested on Mac OS X Version 10.5.8 but it should also work in windows.

The FINDSUB functions are contributed to the Public Domain and its use is license-free. Please be so kind to acknowledge its developer, Friedrich Reinhard, and refer to the appropriate citation in PLoS ONE. 
