# Supplementary material for: Improved Statistical Analysis of Low Abundance Phenomena in Bimodal Bacterial Populations
Source: PLoS One. 2013 Oct 30;8(10):e78288. doi: 10.1371/journal.pone.0078288 (PMC3813492; doi:10.1371/journal.pone.0078288)
Supplement: Protocol S2 — Scripts and functions for quantification of low abundance phenomena in bimodal populations. This file contains the proposed R scripts and functions for quantifying low abundance phenomena in bimodal populations. Comments within scripts and the README file serve as step-by-step guidance for the implementation of the relevant functions in R. An example data set is included, allowing for a demonstration of the relevant functions while following the step-by-step procedure. (ZIP) [file pone.0078288.s014.zip › FINDSUB/step.by.step.script1.R]

#.. This step-by-step script will be your working interface. It contains code that will be used for data analysis. If you highlight text in this script and press CMD (apple) + ENTER, the highlighted text will be transferred and executed in R. Only correct commands will not yield a "syntax error" in the R console. A good idea is to highlight and CMD + ENTER every command step by step in this script to learn how they work. 

#.. Step 1: Create a clean R environment.

rm(list=ls(all=TRUE))

#.. Step 2: Set the R work folder address. You need to create or choose a folder on your computer and enter its address into the command below. Tip: if you mouse-drag this folder into the setwd("...") location in this document, its address will be copied there saving you laborious address typing. 

setwd("/Users/fedor/Desktop/R.test/FINDSUB") # sets work folder address

#.. Step 3: Before you continue, make sure to place into the newly created work folder the files FINDSUB_code.R and example.data.txt and if you want to analyze our own data, also another file named my.data.txt (see step 4). Now import into R the data text file called "example.data.txt" via the read.table() command as shown below. This data set is required for demonstrative purposes of this script, but it is also needed when your own data is analyzed. Generally, to be recognized by the R commands of this script, the data to be imported from the text file needs to be organized in a specific way in the text file: a first line called the "header" consisting of three, space delimited words named “value”, “image” and “name“. Below these words then, are placed three columns of the corresponding data (see the file examle.data.txt). The category "value" contains the cell specific parameter under investigation, such as cellular fluorescence values. The category "image" describes from which image or sample the "value" originates from. The category "name" is the name of the experiment. 

example.data <- read.table("example.data.txt", header=TRUE) # imports example.data.txt

#.. Step 4: Import into R the textfile called "my.data.txt". This file contains your own data set. Create a text file called "my.data.txt" and place it together with the files "examle.data.txt", "FINDSUB_code", and "script" into your R workfolder. This text file should be organized exactly as the file "example.data.txt” with the same column names (“value”, “image” and “name“) but with your own data now replacing the example data. Tip: organize your data in Microsoft Excel (Microsoft Corporation, Redmond, Wash.) and then copy-paste it to a blank text file called “my.data.txt”. Missing values should be replaced by "NA". As an example of how your data should be organized have a look at the file "example.data.txt".

my.data <- read.table("my.data.txt", header=TRUE) # imports my.data.txt

#.. Step 5: Quality control: Look at your data image by image (example data). To look at your own data replace "example.data" with "my.data.txt".

boxplot(example.data$value~example.data$image) # draws boxplots

#.. Step 6: Import the textfile called "FINDSUB_code.R". This file contains the functions that are required for data analysis with this script. Furthermore, it reads in the dataset "example.data" for demonstrative purposes. Both, the file "FINDSUB_code.R" and "examle.data.txt" need to be present in the R work folder.

source("FINDSUB_code.R") # imports code 

#.. Step 7: Data analysis in four different modes using the example data set "example.data$value", where "default" and "manual" modes are interactive and require mouse-clicking on a QQ plot graph, whereas "boxplot1.5" and "boxplot3" modes are fully automatic. "default" mode requires two mouse-clicks on the approximate start and end of the approximate main-population, respectively. "manual" mode only requires one mouse-cklicking on the approximate point of separation between main- and sub-population. Mode "other" uses other methods of characterization namely mean, 95th percentile, boosted mean, and mean top five. To look at your own data replace "example.data" with "my.data.txt".

findsub(x=example.data$value, mode="default")
findsub(x=example.data$value, mode="manual")
findsub(x=example.data$value, mode="boxplot1.5")
findsub(x=example.data$value, mode="boxplot3")

findsub(x=example.data$value, mode="other")

#.. Step 8: A function for each mode to determine confidence intervals reflecting consistency (reproducability) of the method. Automatic modes "boxplot1.5" and "boxplot3" employ bootstrapping with R rounds. The default setting of R is set to 500 but can be changed to any number. Similarly, interactive modes "default" and "manual" employ resampled trials of a number of repetitions, with the default set to 20 trials. To look at your own data replace "example.data" with "my.data.txt".

get.ci(x=example.data$value, trials=20, mode="default")
get.ci(x=example.data$value, trials=20, mode="manual") 
get.ci(x=example.data$value, R=500, mode="boxplot1.5")
get.ci(x=example.data$value, R=500, mode="boxplot3")

#.. Step 9: Same as Step 8 but for the "other" methods: mean, 95th percentile, boosted mean, and mean top five.

get.ci.other(x=example.data$value, R=500, mode="mean")
get.ci.other(x=example.data$value, R=500, mode="perc.95") 
get.ci.other(x=example.data$value, R=500, mode="top.5")
get.ci.other(x=example.data$value, R=500, mode="boost")
