# Supplementary material for: Improved Statistical Analysis of Low Abundance Phenomena in Bimodal Bacterial Populations
Source: PLoS One. 2013 Oct 30;8(10):e78288. doi: 10.1371/journal.pone.0078288 (PMC3813492; doi:10.1371/journal.pone.0078288)
Supplement: Protocol S2 — Scripts and functions for quantification of low abundance phenomena in bimodal populations. This file contains the proposed R scripts and functions for quantifying low abundance phenomena in bimodal populations. Comments within scripts and the README file serve as step-by-step guidance for the implementation of the relevant functions in R. An example data set is included, allowing for a demonstration of the relevant functions while following the step-by-step procedure. (ZIP) [file pone.0078288.s014.zip › FINDSUB/step.by.step.script2.R]

# Step.by.step.script2 is an alternative way to Step.by.step.script1 to import FINDSUB functions and example datasets. Both protocols should work equally well though. To some, Step.by.step.script2 might be slightly easier to use.

#This script will be your working interface. It contains code that will be used for data analysis. If you highlight text in this script and press CMD (apple) + ENTER, the highlighted text will be transferred and executed in R. Only correct commands will not yield a "syntax error" in the R console. A good idea is to highlight and CMD + ENTER every command step by step in this script to learn how they work. 

#.. Step 1: First, create a clean R environment.

rm(list=ls(all=TRUE))

#.. Step 2: Set the R work folder address. You need to create or choose a folder on your computer and enter its address into the command below. Tip: if you mouse-drag this folder into the setwd("...") location in this document, its address will be copied there saving you laborious address typing. 

setwd("/Users/fedor/Desktop/R.test/FINDSUB") # sets work folder address

#.. Step 3: Import into R the data text file called "FINDSUB_workspace". This is an R workspace file that contains all functions and variables that are required for data analysis. This file also contains average gray values (AGV) from P. knackmussii B13 strain 1343 grown on 10 mM cba batch to stationary phase to be used as example data for data analysis demonstration purposes.

load("FINDSUB_workspace") # loads FIDNSUB_workspace file

#.. Step 4: Import into R the textfile called "my.data.txt". This file contains your own data. To do this, create a text file called "my.data.txt". This text file should be organized according to at least three columns named “value”, “image” and “name“, corresponding to AGV, name of the image, and name of the sample, respectively. Values between columns needs to be separated by a space. No empty rows are allowed. Missing values should be replaced by "NA". As an example of how your data should be organized have a look at the file "example.data.txt". Tip: First organize your data in Microsoft Excel (Microsoft Corporation, Redmond, Wash.). Then copy-paste it to a blank text file called “my.data.txt”. Now place “my.data.txt” into your R workfolder. The R workfolder contains two files now; "FINDSUB_workspace" and "my.data.txt". Excecute the below command to import your data.

my.data <- read.table("my.data.txt", header=TRUE)  # imports my.data.txt

#.. Step 5: Quality control: Look at your data image by image (example data). To look at your own data replace "example.data" with "my.data.txt".

boxplot(example.data$value~example.data$image) # draws boxplots

#.. Step 6: Data analysis in four different modes using the example data set "example.data$value", where "default" and "manual" modes are interactive and require mouse-clicking on a QQ plot graph, whereas "boxplot1.5" and "boxplot3" modes are fully automatic. "default" mode requires two mouse-clicks on the approximate start and end of the approximate main-population, respectively. "manual" mode only requires one mouse-cklicking on the approximate point of separation between main- and sub-population. Mode "other" uses other methods of characterization namely mean, 95th percentile, boosted mean, and mean top five. To look at your own data replace "example.data" with "my.data.txt".

findsub(x=example.data$value, mode="default")
findsub(x=example.data$value, mode="manual")
findsub(x=example.data$value, mode="boxplot1.5")
findsub(x=example.data$value, mode="boxplot3")

findsub(x=example.data$value, mode="other")

#.. Step 7: A function for each mode to determine confidence intervals reflecting consistency (reproducability) of the method. Automatic modes "boxplot1.5" and "boxplot3" employ bootstrapping with R rounds. The default setting of R is set to 500 but can be changed to any number. Similarly, interactive modes "default" and "manual" employ resampled trials of a number of repetitions, with the default set to 20 trials. To look at your own data replace "example.data" with "my.data.txt".

get.ci(x=example.data$value, trials=20, mode="default")
get.ci(x=example.data$value, trials=20, mode="manual") 
get.ci(x=example.data$value, R=500, mode="boxplot1.5")
get.ci(x=example.data$value, R=500, mode="boxplot3")

#.. Step 8: Same as Step 8 but for the "other" methods: mean, 95th percentile, boosted mean, and mean top five.

get.ci.other(x=example.data$value, R=500, mode="mean")
get.ci.other(x=example.data$value, R=500, mode="perc.95") 
get.ci.other(x=example.data$value, R=500, mode="top.5")
get.ci.other(x=example.data$value, R=500, mode="boost")
