# Supplementary material for: Improved Statistical Analysis of Low Abundance Phenomena in Bimodal Bacterial Populations
Source: PLoS One. 2013 Oct 30;8(10):e78288. doi: 10.1371/journal.pone.0078288 (PMC3813492; doi:10.1371/journal.pone.0078288)
Supplement: Protocol S3 — Scripts and functions for generating simulated data. This file contains the R scripts and functions used for generating the simulated bimodal populations that were analyzed in this paper. (ZIP) [file pone.0078288.s015.zip]

Archive with 3 entries (3 files):
- POPSIM/POPSIM_code.R
- POPSIM/POPSIM_script.R
- POPSIM/README.txt
