# Supplementary material for: Improved Statistical Analysis of Low Abundance Phenomena in Bimodal Bacterial Populations
Source: PLoS One. 2013 Oct 30;8(10):e78288. doi: 10.1371/journal.pone.0078288 (PMC3813492; doi:10.1371/journal.pone.0078288)
Supplement: Protocol S3 — Scripts and functions for generating simulated data. This file contains the R scripts and functions used for generating the simulated bimodal populations that were analyzed in this paper. (ZIP) [file pone.0078288.s015.zip › POPSIM/POPSIM_code.R]

# function codes
#################
#.. The following code defines the function popsim(), which identifies sub-populations from simulated bimodal populations
#.. using the methods Boxplot1.5 (argument range = 1.5) or Boxplot3 (argument range = 3)
#################

#---------------------------------------------
   # 1) functions get.results and get.sub
#---------------------------------------------

# the function get.results mixes main- and sub-population, separates them according to either boxplot1.5 or boxplot3 method, and compares the result with the simulated sub-population
get.results <- function(u,v,w,range) {

	pop.sub.real <<- rnorm(u,v,w) # simulate small sub-population
	pop.mix <<- c(pop.sub.real, sample(pop.main,length(pop.main)-length(pop.sub.real))) # mix small sub-population and main population
	pop.sub.exp <<- get.sub(range=range) # estimate small sub-popualtion using either the Boxplot1.5 or the Boxplot3 method
	
	if ((length(pop.sub.exp)==0)==F) {

		sdsr <<- sd(pop.sub.real) # standard deviation of simulated small sub-population
		sdse <<- sd(pop.sub.exp)  # standard deviation of estimated small sub-population
		sd.diff <<- sd(pop.sub.exp)-sd(pop.sub.real) # difference between simulated and estimated standard deviation

		psr <<- length(pop.sub.real)/length(pop.mix)*100 # percentage of simulated small sub-population
		pse <<- length(pop.sub.exp)/length(pop.mix)*100 #  percentage of estimated small sub-population
		p.diff <<- length(pop.sub.exp)/length(pop.mix)*100-length(pop.sub.real)/length(pop.mix)*100 # difference between simulated and estimated percentage

		msr <<- mean(pop.sub.real) # mean of simulated small sub-population
		mse <<- mean(pop.sub.exp) #  mean of estimated small sub-population
		m.diff <<- mean(pop.sub.exp)-mean(pop.sub.real) # difference between simulated and estimated means
		
		my.range <<- range
	     	length.mix <<-length(pop.mix)
		
	} else {
		sdsr <<- sd(pop.sub.real)
		sdse <<- NA
		sd.diff <<- NA

		psr <<- length(pop.sub.real)/length(pop.mix)*100
		pse <<- NA
		p.diff <<- NA

		msr <<- mean(pop.sub.real)
		mse <<- NA
		m.diff <<- NA
		sep.diff <<- NA
		
		my.range <<- range
		length.mix <<- length(pop.mix)
	}	
}

#---------------------------------------------

# the function get.sub allows to define the methods Boxplot1.5 (range = 1.5) and Boxplot3 (range = 3)
get.sub <- function(range = range) {
	cut.off <- boxplot(pop.mix,plot=F, range=range)$stats[5]
	pop.mix [pop.mix > cut.off]
	}


#---------------------------------------------
   # 2) final simulation function
#---------------------------------------------
# use range = 1.5 for Boxplot1.5, or range = 3 for Boxplot3
popsim <- function (range=1.5, length.main=2000, mean.main=63, sd.main=3.9, runs=10, perc.low=0.1, perc.high=1.2, mean.low=65, mean.high=200, sd.low=10, sd.high=50) {

	#------- setting population parameters ---------
	# creation of main population
	pop.main <<- rnorm (length.main, mean.main, sd.main)

	# determination of small sub-population parameters 
	# determination of the sub-population sizes to be tested
	range.perc <- seq(from=perc.low,to=perc.high,length.out=runs)
	range.length <- range.perc*length.main/100

	# determiation of small sub-population means to be tested
	range.mean <- seq(from=mean.low,to=mean.high,length.out=runs)

	# calculation of the mean differences (mean.diff) between small sub-population and main population
	range.meandiff <- range.mean - mean.main

	# determiation of small sub-population standard deviations to be tested
	range.sd <- seq(from=sd.low,to=sd.high,length.out=runs)

	# creating dataframe with all small sub-population parameters
	lengths <- rep(range.length,each=runs^2)
	means <- rep(rep(range.mean,each=runs),runs)
	sds <- rep(range.sd,runs^2) 
	run.param <- data.frame(lengths=lengths, means=means, sds=sds)
	#---------------------------------------------

	for(i in 1:runs^3){
			get.results (u=run.param[i,][[1]],v=run.param[i,][[2]],w=run.param[i,][[3]], range=range)

			run.param$msr[i] <- msr
			run.param$mse[i] <- mse
			run.param$m.diff[i] <- m.diff

			run.param$psr[i] <- psr
			run.param$pse[i] <- pse
			run.param$p.diff[i] <- p.diff

			run.param$sdsr[i] <- sdsr
			run.param$sdse[i] <- sdse
			run.param$sd.diff[i] <- sd.diff
			
			run.param$my.range[i] <- my.range
			run.param$length.mix [i] <- length.mix
		}
		run.param<<-run.param
	}
