# Supplementary material for: Improved Statistical Analysis of Low Abundance Phenomena in Bimodal Bacterial Populations
Source: PLoS One. 2013 Oct 30;8(10):e78288. doi: 10.1371/journal.pone.0078288 (PMC3813492; doi:10.1371/journal.pone.0078288)
Supplement: Protocol S3 — Scripts and functions for generating simulated data. This file contains the R scripts and functions used for generating the simulated bimodal populations that were analyzed in this paper. (ZIP) [file pone.0078288.s015.zip › POPSIM/POPSIM_script.R]

# create a clean R environment.
rm(list=ls(all=TRUE))

# set work folder address
setwd("/Users/fedor/Desktop/R.test/POPSIM")

# import function code 
source("POPSIM_code.R")

## run simulation
popsim (range=1.5, length.main=2000, mean.main=63, sd.main=3.9, runs=5, perc.low=0.1, perc.high=1.2, mean.low=65, mean.high=200, sd.low=10, sd.high=50)

## popsim argument description
# range:		 	define the method of sub-population detection: range = 1.5 (Boxplot1.5) or range = 3 (Boxplot3)
# length.main:	define the total population length
# mean.main:		define the main populaion mean
# sd.main:		define the main population standard deviation
# runs:			define the number of different small sub-population parameters to be tested per category
# perc.low:		define the smallest small sub-population to be tested (% of total population)
# perc.high:		define the largest small sub-population to be tested (% of total population)
# mean.low:		define the smalles small sub-population mean to be tested
# mean.high:		define the largest small sub-population mean to be tested
# sd.low:			define the smallest small sub-population standard deviation to be tested
# sd.high:		define the largest small sub-population standard deviation to be tested


## look at the raw data
run.param

## run.param column description
# lengths:	length n parameters for simulations of small sub-populations
# means:		mean value parameters for simulations of small sub-populations
# sds:		standard deviation parameters for simulations of small sub-populations
# msr: 		mean of simulated small sub-population
# mse: 		mean of estimated small sub-population
# m.diff: 	difference between simulated and estimated means
# psr: 		percentage of simulated small sub-population
# pse: 		percentage of estimated small sub-population
# p.diff: 	difference between simulated and estimated percentage
# sdsr: 		standard deviation of simulated small sub-population
# sdse: 		standard deviation of estimated small sub-population
# sd.diff: 	difference between simulated and estimated standard deviation
# my.range:	range argument setting as used in the R function boxplot()
# lenght.mix: length n of total population
