# Supplementary material for: Improved Statistical Analysis of Low Abundance Phenomena in Bimodal Bacterial Populations
Source: PLoS One. 2013 Oct 30;8(10):e78288. doi: 10.1371/journal.pone.0078288 (PMC3813492; doi:10.1371/journal.pone.0078288)
Supplement: Protocol S3 — Scripts and functions for generating simulated data. This file contains the R scripts and functions used for generating the simulated bimodal populations that were analyzed in this paper. (ZIP) [file pone.0078288.s015.zip › POPSIM/README.txt]

POPSIM functions was tested on the following version of R:

R 2.9.2 GUI 1.29 Tiger build 32-bit (5464)

It was tested on Mac OS X Version 10.5.8 but it should also work in windows.

The POPSIM functions are contributed to the Public Domain and its use is license-free. Please be so kind to acknowledge its developer, Friedrich Reinhard, and refer to the appropriate citation in PLoS ONE. 
